# Supplementary material for: Role of PatAB Transporter in Efflux of Levofloxacin in Streptococcus pneumoniae
Source: Antibiotics (Basel). 2022 Dec 17;11(12):1837. doi: 10.3390/antibiotics11121837 (PMC9774293; doi:10.3390/antibiotics11121837)
Supplement: Supplementary file 1 [file antibiotics-11-01837-s001.zip]

Archive with 1 entries (1 files):
- antibiotics-2089068-supplementary.xlsx
