# Supplementary material for: Role of PatAB Transporter in Efflux of Levofloxacin in Streptococcus pneumoniae
Source: Antibiotics (Basel). 2022 Dec 17;11(12):1837. doi: 10.3390/antibiotics11121837 (PMC9774293; doi:10.3390/antibiotics11121837)
Supplement: Supplementary file 1 [file antibiotics-11-01837-s001.zip › antibiotics-2089068-supplementary.xlsx]

## Sheet: Variant B9
Reference Accession Number	Start Position in Ref	End Position in Ref	Reference Bases	Variation Bases	Total Variation Percent	Total Depth	Reference Amino Acids	Variation Amino Acids	Gene names	Percent Forward With Variation	Percent Reverse With Variation	Num Forward With Variation	Num Reverse With Variation	Total Num Forward Reads	Total Num Reverse Reads
NC_003098.1	397709	397709	C	T	96	50	A	V	SPR_RS02055	100	91.3	27	21	27	23
NC_003098.1	1858048	1858048	A	G	97.6	41	D	D	gltX	95.7	100	22	18	23	18
NC_003098.1	1858063	1858063	T	A	97.5	40	S	S	gltX	95.2	100	20	19	21	19
NC_003098.1	1858087	1858087	A	G	100	46	F	F	gltX	100	100	22	24	22	24
NC_003098.1	1858105	1858105	T	C	97.9	48	E	E	gltX	100	95.7	25	22	25	23
NC_003098.1	1858129	1858129	A	T	100	40	G	G	gltX	100	100	22	18	22	18
NC_003098.1	1858180	1858180	A	T	95.1	41	L	L	gltX	95.2	95	20	19	21	20
NC_003098.1	1858182	1858183	GG	AA	97.4	39	YL	YF	gltX	100	94.7	20	18	20	19
NC_003098.1	1858195	1858195	T	A	100	41	R	R	gltX	100	100	20	21	20	21
NC_003098.1	1858201	1858201	A	G	97.6	41	D	D	gltX	100	95.2	20	20	20	21
NC_003098.1	1858213	1858213	T	C	100	41	Q	Q	gltX	100	100	21	20	21	20
NC_003098.1	1858255	1858255	C	T	100	48	E	E	gltX	100	100	24	24	24	24
NC_003098.1	1858261	1858261	G	A	94	50	N	N	gltX	100	88	25	22	25	25
NC_003098.1	1858285	1858285	A	G	100	47	F	F	gltX	100	100	25	22	25	22
NC_003098.1	1858309	1858309	T	G	100	45	A	A	gltX	100	100	25	20	25	20
NC_003098.1	1858342	1858342	A	G	100	50	A	A	gltX	100	100	27	23	27	23
NC_003098.1	1858348	1858348	A	G	100	50	H	H	gltX	100	100	26	24	26	24
NC_003098.1	1858372	1858372	A	G	100	50	S	S	gltX	100	100	28	22	28	22
NC_003098.1	1858400	1858400	G	A	100	51	A	V	gltX	100	100	30	21	30	21
NC_003098.1	1858446	1858446	T	C	98.2	57	I	V	gltX	100	96.4	29	27	29	28
NC_003098.1	1858459	1858459	G	A	100	59	I	I	gltX	100	100	32	27	32	27
NC_003098.1	1858480	1858480	G	A	98.3	58	I	I	gltX	96.7	100	29	28	30	28
NC_003098.1	1858492	1858492	G	A	100	55	V	V	gltX	100	100	28	27	28	27
NC_003098.1	1858543	1858543	A	C	98	49	T	T	gltX	96.6	100	28	20	29	20
NC_003098.1	1858555	1858555	C	T	100	44	G	G	gltX	100	100	27	17	27	17
NC_003098.1	1858575	1858575	C	A	100	40	A	S	gltX	100	100	24	16	24	16
NC_003098.1	1858584	1858584	C	T	100	37	A	T	gltX	100	100	22	15	22	15
NC_003098.1	1858585	1858585	T	C	100	37	A	A	gltX	100	100	22	15	22	15
NC_003098.1	1858594	1858594	T	C	100	36	E	E	gltX	100	100	18	18	18	18
NC_003098.1	1858606	1858606	A	G	100	33	G	G	gltX	100	100	17	16	17	16
NC_003098.1	1858621	1858621	G	T	100	34	I	I	gltX	100	100	18	16	18	16
NC_003098.1	1858623	1858623	T	C	97.1	35	I	V	gltX	94.4	100	17	17	18	17
NC_003098.1	1858630	1858630	T	A	100	36	P	P	gltX	100	100	20	16	20	16
NC_003098.1	1858639	1858639	G	A	100	34	G	G	gltX	100	100	18	16	18	16
NC_003098.1	1858646	1858646	A	G	100	34	V	A	gltX	100	100	18	16	18	16
NC_003098.1	1858669	1858669	T	C	96.8	31	A	A	gltX	92.3	100	12	18	13	18
NC_003098.1	1858672	1858672	C	T	100	31	L	L	gltX	100	100	13	18	13	18
NC_003098.1	1858675	1858675	C	T	100	33	E	E	gltX	100	100	14	19	14	19
NC_003098.1	1858690	1858690	G	A	100	46	Y	Y	gltX	100	100	21	25	21	25
NC_003098.1	1858699	1858699	A	G	100	48	Y	Y	gltX	100	100	23	25	23	25
NC_003098.1	1858702	1858702	G	A	95.9	49	A	A	gltX	95.8	96	23	24	24	25
NC_003098.1	1858765	1858765	G	A	100	44	R	R	gltX	100	100	25	19	25	19
NC_003098.1	1858768	1858768	A	G	100	44	Y	Y	gltX	100	100	24	20	24	20
NC_003098.1	1858771	1858771	A	G	97.8	45	N	N	gltX	100	95.5	23	21	23	22
NC_003098.1	1858774	1858774	C	T	100	44	E	E	gltX	100	100	23	21	23	21
NC_003098.1	1858782	1858782	A	T	98	50	S	T	gltX	100	96.3	23	26	23	27
NC_003098.1	1858810	1858810	T	C	98.2	55	L	L	gltX	100	96.3	28	26	28	27
NC_003098.1	1858816	1858816	G	A	92.7	55	R	R	gltX	93.1	92.3	27	24	29	26
NC_003098.1	1858831	1858831	T	C	100	56	Q	Q	gltX	100	100	28	28	28	28
NC_003098.1	1858849	1858849	C	T	98.2	56	E	E	gltX	100	96.4	28	27	28	28
NC_003098.1	1858858	1858858	G	A	96.7	60	R	R	gltX	96.8	96.6	30	28	31	29
NC_003098.1	1858888	1858888	G	A	100	55	L	L	gltX	100	100	29	26	29	26
NC_003098.1	1858890	1858890	G	T	100	55	L	I	gltX	100	100	29	26	29	26
NC_003098.1	1858894	1858894	T	A	98	51	T	T	gltX	100	95.8	27	23	27	24
NC_003098.1	1858909	1858909	G	A	100	48	R	R	gltX	100	100	26	22	26	22
NC_003098.1	1858912	1858912	C	G	97.9	48	A	A	gltX	96.2	100	25	22	26	22
NC_003098.1	1858915	1858915	A	G	100	50	Y	Y	gltX	100	100	26	24	26	24
NC_003098.1	1858921	1858921	-	A	100	55	Y	Y	gltX	100	100	31	24	31	24
NC_003098.1	1858924	1858924	A	G	98.2	56	N	N	gltX	100	95.8	32	23	32	24
NC_003098.1	1858927	1858927	A	G	98.3	58	F	F	gltX	100	95.8	34	23	34	24
NC_003098.1	1859019	1859019	-	AAA	100	41				100	100	18	23	18	23
NC_003098.1	1859019	1859019	-	AAA	95.1	41				88.9	100	16	23	18	23
NC_003098.1	1859020	1859021	TA	GTC	100	39				100	100	16	23	16	23
NC_003098.1	1859044	1859044	T	C	100	49				100	100	23	26	23	26
NC_003098.1	1859114	1859114	A	G	98.1	53				96	100	24	28	25	28
NC_003098.1	1859206	1859206	A	G	98.2	55	Y	Y	pgi	94.4	100	17	37	18	37
NC_003098.1	1859263	1859263	G	A	96.5	57	A	A	pgi	100	93.5	26	29	26	31
NC_003098.1	1859266	1859266	A	G	98.2	57	I	I	pgi	100	96.8	26	30	26	31
NC_003098.1	1859269	1859269	T	A	98.2	56	A	A	pgi	96.2	100	25	30	26	30
NC_003098.1	1859377	1859377	G	A	98.1	54	D	D	pgi	96.9	100	31	22	32	22
NC_003098.1	1859383	1859383	T	C	94.5	55	A	A	pgi	93.5	95.8	29	23	31	24
NC_003098.1	1859452	1859452	A	G	98.2	56	T	T	pgi	100	96.6	27	28	27	29
NC_003098.1	1859453	1859453	G	C	98.2	56	T	S	pgi	100	96.6	27	28	27	29
NC_003098.1	1859458	1859458	A	G	96.3	54	I	I	pgi	100	92.6	27	25	27	27
NC_003098.1	1859463	1859463	G	T	100	58	L	I	pgi	100	100	28	30	28	30
NC_003098.1	1859659	1859659	A	G	98.2	55	Y	Y	pgi	95.7	100	22	32	23	32
NC_003098.1	1859695	1859695	A	G	100	45	Y	Y	pgi	100	100	20	25	20	25
NC_003098.1	1859713	1859713	A	T	100	46	A	A	pgi	100	100	21	25	21	25
NC_003098.1	1859794	1859794	A	G	98.1	53	A	A	pgi	96.2	100	25	27	26	27
NC_003098.1	1859818	1859818	T	A	100	53	A	A	pgi	100	100	28	25	28	25
NC_003098.1	1859839	1859839	G	T	98.1	52	A	A	pgi	96.4	100	27	24	28	24
NC_003098.1	1859869	1859869	A	G	97.8	46	D	D	pgi	96	100	24	21	25	21
NC_003098.1	1859891	1859891	C	T	100	47	G	E	pgi	100	100	27	20	27	20
NC_003098.1	1859896	1859896	A	G	100	48	G	G	pgi	100	100	26	22	26	22
NC_003098.1	1859905	1859905	G	A	97.8	45	D	D	pgi	100	95.2	24	20	24	21
NC_003098.1	1859929	1859929	C	T	97.7	44	K	K	pgi	95.7	100	22	21	23	21
NC_003098.1	1859965	1859965	A	G	100	55	A	A	pgi	100	100	26	29	26	29
NC_003098.1	1860004	1860004	A	G	100	53	F	F	pgi	100	100	22	31	22	31
NC_003098.1	1860019	1860019	A	G	100	51	I	I	pgi	100	100	21	30	21	30
NC_003098.1	1860022	1860022	C	A	98.1	52	A	A	pgi	100	96.7	22	29	22	30
NC_003098.1	1860055	1860055	T	C	100	56	V	V	pgi	100	100	27	29	27	29
NC_003098.1	1860130	1860130	T	A	100	46	A	A	pgi	100	100	20	26	20	26
NC_003098.1	1860154	1860154	G	A	100	42	R	R	pgi	100	100	19	23	19	23
NC_003098.1	1860190	1860190	A	G	100	38	N	N	pgi	100	100	16	22	16	22
NC_003098.1	1860214	1860214	T	G	97.1	35	A	A	pgi	93.8	100	15	19	16	19
NC_003098.1	1860235	1860235	A	G	100	37	I	I	pgi	100	100	16	21	16	21
NC_003098.1	1860244	1860244	C	T	100	34	V	V	pgi	100	100	15	19	15	19
NC_003098.1	1860253	1860253	A	G	100	33	V	V	pgi	100	100	16	17	16	17
NC_003098.1	1860268	1860268	C	T	100	31	K	K	pgi	100	100	13	18	13	18
NC_003098.1	1860295	1860295	G	A	100	37	R	R	pgi	100	100	13	24	13	24
NC_003098.1	1860310	1860310	G	A	100	33	R	R	pgi	100	100	12	21	12	21
NC_003098.1	1860319	1860319	T	G	100	32	K	N	pgi	100	100	13	19	13	19
NC_003098.1	1860331	1860331	G	A	96.9	32	D	D	pgi	92.3	100	12	19	13	19
NC_003098.1	1860448	1860448	A	G	95	20	V	V	pgi	100	88.9	11	8	11	9
NC_003098.1	1860545	1860545	T	A	91.3	23				86.7	100	13	8	15	8
NC_003098.1	1860546	1860546	G	-	95.7	23				93.3	100	14	8	15	8
NC_003098.1	1860635	1860635	C	T	100	25				100	100	12	13	12	13
NC_003098.1	1860646	1860646	A	G	96.3	27				100	92.9	13	13	13	14
NC_003098.1	1860787	1860787	A	G	100	46	S	P	guaA	100	100	29	17	29	17
NC_003098.1	1860845	1860845	T	G	97.6	42	S	S	guaA	100	95	22	19	22	20
NC_003098.1	1860920	1860920	C	T	100	39	G	G	guaA	100	100	24	15	24	15
NC_003098.1	1860932	1860932	T	C	97.6	41	G	G	guaA	96.2	100	25	15	26	15
NC_003098.1	1860995	1860995	G	A	100	43	V	V	guaA	100	100	24	19	24	19
NC_003098.1	1861043	1861043	C	T	100	44	K	K	guaA	100	100	24	20	24	20
NC_003098.1	1861052	1861052	T	G	97.9	47	A	A	guaA	96	100	24	22	25	22
NC_003098.1	1861067	1861067	G	A	100	43	D	D	guaA	100	100	21	22	21	22
NC_003098.1	1861073	1861073	G	C	100	43	V	V	guaA	100	100	21	22	21	22
NC_003098.1	1861076	1861076	C	T	97.6	42	L	L	guaA	100	95.2	21	20	21	21
NC_003098.1	1861099	1861099	C	T	98	50	V	I	guaA	100	95.5	28	21	28	22
NC_003098.1	1861127	1861127	A	G	98	49	H	H	guaA	100	96	24	24	24	25
NC_003098.1	1861130	1861130	A	G	98	49	V	V	guaA	95.8	100	23	25	24	25
NC_003098.1	1861139	1861139	G	A	100	49	G	G	guaA	100	100	23	26	23	26
NC_003098.1	1861142	1861142	T	G	100	49	G	G	guaA	100	100	23	26	23	26
NC_003098.1	1861181	1861181	A	G	98.1	52	R	R	guaA	100	96.4	24	27	24	28
NC_003098.1	1861242	1861242	A	C	100	45	I	S	guaA	100	100	22	23	22	23
NC_003098.1	1861344	1861344	C	T	100	44	G	D	guaA	100	100	26	18	26	18
NC_003098.1	1861392	1861392	A	C	98	51				96.3	100	26	24	27	24
NC_003098.1	1861442	1861442	A	G	100	53				100	100	24	29	24	29
NC_003098.1	1861484	1861484	G	A
NC_003098.1	1861514	1861514	A	G	100	56	Y	Y	patB	100	100	26	30	26	30
NC_003098.1	1861517	1861517	A	G	100	55	F	F	patB	100	100	25	30	25	30
NC_003098.1	1861529	1861529	C	T	98.1	53	K	K	patB	100	96.7	23	29	23	30
NC_003098.1	1861553	1861553	A	G	100	57	R	R	patB	100	100	24	33	24	33
NC_003098.1	1861592	1861592	A	G	98.1	53	D	D	patB	96	100	24	28	25	28
NC_003098.1	1861604	1861604	A	G	100	50	I	I	patB	100	100	23	27	23	27
NC_003098.1	1861610	1861610	T	C	98	50	K	K	patB	100	96.4	22	27	22	28
NC_003098.1	1861616	1861616	G	A	95.9	49	R	R	patB	95.5	96.3	21	26	22	27
NC_003098.1	1861637	1861637	A	G	97.8	46	T	T	patB	100	96	21	24	21	25
NC_003098.1	1861643	1861643	A	G	100	42	G	G	patB	100	100	19	23	19	23
NC_003098.1	1861656	1861656	A	G	100	45	V	A	patB	100	100	20	25	20	25
NC_003098.1	1861670	1861670	T	C	93.8	48	Q	Q	patB	95.2	92.6	20	25	21	27
NC_003098.1	1861709	1861709	T	G	100	49	A	A	patB	100	100	25	24	25	24
NC_003098.1	1861747	1861747	G	A	96	50	L	L	patB	95.5	96.4	21	27	22	28
NC_003098.1	1861760	1861760	T	A	100	50	S	S	patB	100	100	22	28	22	28
NC_003098.1	1861772	1861772	C	T	100	47	K	K	patB	100	100	22	25	22	25
NC_003098.1	1861783	1861783	C	T	100	45	A	T	patB	100	100	19	26	19	26
NC_003098.1	1861784	1861784	T	C	97.8	45	S	S	patB	94.7	100	18	26	19	26
NC_003098.1	1861787	1861787	A	G	97.7	44	F	F	patB	100	96	19	24	19	25
NC_003098.1	1861808	1861808	A	G	95	40	I	I	patB	94.1	95.7	16	22	17	23
NC_003098.1	1861835	1861835	A	G	100	41	S	S	patB	100	100	19	22	19	22
NC_003098.1	1861844	1861844	A	G	97.6	41	Y	Y	patB	100	95.7	18	22	18	23
NC_003098.1	1861853	1861853	A	G	100	34	I	I	patB	100	100	18	16	18	16
NC_003098.1	1861856	1861856	G	A	100	34	H	H	patB	100	100	18	16	18	16
NC_003098.1	1861865	1861865	T	C	97.1	35	K	K	patB	95	100	19	15	20	15
NC_003098.1	1861868	1861868	T	G	97.1	35	A	A	patB	100	93.3	20	14	20	15
NC_003098.1	1861875	1861875	A	G	100	35	V	A	patB	100	100	19	16	19	16
NC_003098.1	1861889	1861889	C	T	96.9	32	Q	Q	patB	100	93.8	16	15	16	16
NC_003098.1	1861913	1861913	T	A	97.2	36	R	R	patB	100	95	16	19	16	20
NC_003098.1	1861955	1861955	T	C	100	38	Q	Q	patB	100	100	18	20	18	20
NC_003098.1	1861961	1861961	T	G	100	39	V	V	patB	100	100	18	21	18	21
NC_003098.1	1861982	1861982	A	G	97.2	36	L	L	patB	100	94.4	18	17	18	18
NC_003098.1	1861991	1861991	T	C	96.8	31	L	L	patB	100	93.8	15	15	15	16
NC_003098.1	1861994	1861994	G	A	96.9	32	D	D	patB	93.3	100	14	17	15	17
NC_003098.1	1862001	1862001	C	T	97.1	34	G	D	patB	100	94.7	15	18	15	19
NC_003098.1	1862006	1862006	A	G	97.1	34	I	I	patB	100	94.7	15	18	15	19
NC_003098.1	1862015	1862015	A	G	94.6	37	G	G	patB	100	90.5	16	19	16	21
NC_003098.1	1862030	1862030	G	A	100	39	G	G	patB	100	100	18	21	18	21
NC_003098.1	1862084	1862084	T	C	100	40	G	G	patB	100	100	24	16	24	16
NC_003098.1	1862090	1862090	A	C	100	43	G	G	patB	100	100	26	17	26	17
NC_003098.1	1862108	1862108	T	C	97.8	45	A	A	patB	100	95	25	19	25	20
NC_003098.1	1862120	1862120	G	A	100	43	G	G	patB	100	100	23	20	23	20
NC_003098.1	1862126	1862126	A	C	100	40	P	P	patB	100	100	21	19	21	19
NC_003098.1	1862129	1862129	G	A	100	40	A	A	patB	100	100	21	19	21	19
NC_003098.1	1862132	1862132	A	G	100	42	S	S	patB	100	100	23	19	23	19
NC_003098.1	1862171	1862171	G	A	100	44	Y	Y	patB	100	100	22	22	22	22
NC_003098.1	1862177	1862177	A	G	100	43	F	F	patB	100	100	22	21	22	21
NC_003098.1	1862183	1862183	G	A	100	39	I	I	patB	100	100	19	20	19	20
NC_003098.1	1862186	1862186	A	G	100	39	H	H	patB	100	100	19	20	19	20
NC_003098.1	1862189	1862189	A	G	94.9	39	S	S	patB	94.7	95	18	19	19	20
NC_003098.1	1862203	1862203	T	C	97.5	40	S	G	patB	94.7	100	18	21	19	21
NC_003098.1	1862223	1862223	G	A	100	39	T	I	patB	100	100	17	22	17	22
NC_003098.1	1862249	1862249	C	T	100	40	E	E	patB	100	100	18	22	18	22
NC_003098.1	1862258	1862258	A	G	100	42	D	D	patB	100	100	20	22	20	22
NC_003098.1	1862276	1862276	T	C	100	42	R	R	patB	100	100	20	22	20	22
NC_003098.1	1862285	1862285	T	A	100	42	G	G	patB	100	100	20	22	20	22
NC_003098.1	1862288	1862288	A	T	100	41	T	T	patB	100	100	19	22	19	22
NC_003098.1	1862297	1862297	C	T	100	39	L	L	patB	100	100	19	20	19	20
NC_003098.1	1862318	1862318	C	A	100	41	A	A	patB	100	100	21	20	21	20
NC_003098.1	1862363	1862363	T	G	97.8	46	A	A	patB	95.8	100	23	22	24	22
NC_003098.1	1862429	1862429	C	T	100	52	S	S	patB	100	100	29	23	29	23
NC_003098.1	1862461	1862461	T	C	100	55	I	V	patB	100	100	29	26	29	26
NC_003098.1	1862522	1862522	T	C	98.4	64	A	A	patB	96.9	100	31	32	32	32
NC_003098.1	1862591	1862591	C	A	98.4	61	V	V	patB	100	97.1	27	33	27	34
NC_003098.1	1862594	1862594	G	A	98.4	62	A	A	patB	100	97.1	28	33	28	34
NC_003098.1	1862603	1862603	G	A	97.1	69	G	G	patB	100	95.1	28	39	28	41
NC_003098.1	1862609	1862609	G	A	100	64	I	I	patB	100	100	24	40	24	40
NC_003098.1	1862612	1862612	G	A	96.9	65	S	S	patB	100	95	25	38	25	40
NC_003098.1	1862618	1862618	A	G	95.3	64	D	D	patB	92	97.4	23	38	25	39
NC_003098.1	1862672	1862672	A	G	98.4	62	R	R	patB	100	97.2	26	35	26	36
NC_003098.1	1862702	1862702	A	G	100	59	L	L	patB	100	100	24	35	24	35
NC_003098.1	1862708	1862708	A	G	98.1	54	A	A	patB	100	96.8	23	30	23	31
NC_003098.1	1862711	1862711	C	T	100	54	L	L	patB	100	100	23	31	23	31
NC_003098.1	1862713	1862713	A	C	98.1	53	L	V	patB	100	96.7	23	29	23	30
NC_003098.1	1862717	1862717	G	T	96.4	55	T	T	patB	100	93.8	23	30	23	32
NC_003098.1	1862729	1862729	G	A	98.3	59	T	T	patB	100	96.9	27	31	27	32
NC_003098.1	1862738	1862738	A	G	100	58	A	A	patB	100	100	29	29	29	29
NC_003098.1	1862744	1862744	C	G	98.2	56	T	T	patB	96.4	100	27	28	28	28
NC_003098.1	1862747	1862747	C	T	98.2	57	V	V	patB	96.4	100	27	29	28	29
NC_003098.1	1862798	1862798	G	A	100	53	S	S	patB	100	100	30	23	30	23
NC_003098.1	1862812	1862812	T	C	100	48	I	V	patB	100	100	27	21	27	21
NC_003098.1	1862815	1862815	A	G	98	50	L	L	patB	100	95.5	28	21	28	22
NC_003098.1	1862816	1862816	G	A	98	50	S	S	patB	100	95.5	28	21	28	22
NC_003098.1	1862822	1862822	G	A	100	51	N	N	patB	100	100	29	22	29	22
NC_003098.1	1862855	1862855	G	A	100	52	T	T	patB	100	100	27	25	27	25
NC_003098.1	1862862	1862862	T	C	98	51	H	R	patB	96.2	100	25	25	26	25
NC_003098.1	1862867	1862867	C	T	100	52	L	L	patB	100	100	25	27	25	27
NC_003098.1	1862888	1862888	A	G	100	51	R	R	patB	100	100	23	28	23	28
NC_003098.1	1862913	1862913	T	C	98.1	54	Q	R	patB	96.2	100	25	28	26	28
NC_003098.1	1862927	1862927	A	G	100	50	F	F	patB	100	100	24	26	24	26
NC_003098.1	1862933	1862933	A	G	100	48	G	G	patB	100	100	23	25	23	25
NC_003098.1	1862957	1862957	T	C	100	44	E	E	patB	100	100	20	24	20	24
NC_003098.1	1862993	1862993	T	G	97.6	41	V	V	patB	95.2	100	20	20	21	20
NC_003098.1	1862999	1862999	A	G	92.7	41	S	S	patB	90.9	94.7	20	18	22	19
NC_003098.1	1863008	1863008	T	G	100	40	L	L	patB	100	100	23	17	23	17
NC_003098.1	1863026	1863026	G	A	92.1	38	G	G	patB	86.4	100	19	16	22	16
NC_003098.1	1863062	1863062	T	A	100	46	V	V	patB	100	100	24	22	24	22
NC_003098.1	1863082	1863082	T	C	98	51	N	D	patB	96.3	100	26	24	27	24
NC_003098.1	1863104	1863104	G	A	100	46	A	A	patB	100	100	25	21	25	21
NC_003098.1	1863109	1863109	G	A	95.7	46	L	L	patB	96	95.2	24	20	25	21
NC_003098.1	1863119	1863119	C	T	100	45	A	A	patB	100	100	25	20	25	20
NC_003098.1	1863137	1863137	T	C	100	35	P	P	patB	100	100	19	16	19	16
NC_003098.1	1863146	1863146	G	A	97	33	S	S	patB	94.1	100	16	16	17	16
NC_003098.1	1863148	1863148	A	C	100	33	S	A	patB	100	100	17	16	17	16
NC_003098.1	1863157	1863157	A	G	97	33	F	L	patB	100	93.8	17	15	17	16
NC_003098.1	1863185	1863185	A	G	100	35	V	V	patB	100	100	17	18	17	18
NC_003098.1	1863197	1863197	G	T	96.8	31	F	L	patB	100	92.9	17	13	17	14
NC_003098.1	1863199	1863199	A	G	100	31	F	L	patB	100	100	17	14	17	14
NC_003098.1	1863203	1863203	G	A	100	31	Y	Y	patB	100	100	18	13	18	13
NC_003098.1	1863209	1863209	C	T	100	36	K	K	patB	100	100	20	16	20	16
NC_003098.1	1863247	1863247	T	C	100	33	K	E	patB	100	100	16	17	16	17
NC_003098.1	1864033	1864033	A	C
NC_003098.1	1864046	1864046	A	G	100	39	Y	Y	patA	100	100	15	24	15	24
NC_003098.1	1864120	1864121	TT	CC	94.1	51	LN	LD	patA	95.8	92.6	23	25	24	27
NC_003098.1	1864124	1864124	A	T	96.1	51	V	V	patA	95.8	96.3	23	26	24	27
NC_003098.1	1864160	1864160	T	C	100	56	K	K	patA	100	100	31	25	31	25
NC_003098.1	1864166	1864166	A	C	100	51	A	A	patA	100	100	30	21	30	21
NC_003098.1	1864169	1864169	A	G	100	51	I	I	patA	100	100	30	21	30	21
NC_003098.1	1864172	1864172	A	G	100	51	I	I	patA	100	100	30	21	30	21
NC_003098.1	1864184	1864184	C	T	100	50	T	T	patA	100	100	31	19	31	19
NC_003098.1	1864187	1864187	C	T	98	51	G	G	patA	100	94.7	32	18	32	19
NC_003098.1	1864208	1864208	A	G	98	51	A	A	patA	100	95.2	30	20	30	21
NC_003098.1	1864217	1864217	C	A	100	43	V	V	patA	100	100	24	19	24	19
NC_003098.1	1864220	1864220	C	T	100	42	L	L	patA	100	100	23	19	23	19
NC_003098.1	1864222	1864222	A	G	100	41	L	L	patA	100	100	23	18	23	18
NC_003098.1	1864232	1864232	T	C	97.9	47	K	K	patA	100	95	27	19	27	20
NC_003098.1	1864235	1864235	G	A	100	49	A	A	patA	100	100	28	21	28	21
NC_003098.1	1864247	1864247	T	C	100	54	S	S	patA	100	100	31	23	31	23
NC_003098.1	1864277	1864277	T	C	96.5	57	P	P	patA	92.9	100	26	29	28	29
NC_003098.1	1864322	1864322	T	C	98.1	54	G	G	patA	95.7	100	22	31	23	31
NC_003098.1	1864328	1864328	A	T	98.1	53	S	S	patA	95.5	100	21	31	22	31
NC_003098.1	1864331	1864331	G	A
NC_003098.1	1864334	1864334	A	G	96.3	54	N	N	patA	100	93.8	22	30	22	32
NC_003098.1	1864349	1864349	T	C	96.6	58	E	E	patA	90.5	100	19	37	21	37
NC_003098.1	1864361	1864361	T	C	96.2	52	E	E	patA	94.1	97.1	16	34	17	35
NC_003098.1	1864397	1864397	A	G	100	49	A	A	patA	100	100	18	31	18	31
NC_003098.1	1864400	1864400	C	T	97.9	48	Q	Q	patA	94.4	100	17	30	18	30
NC_003098.1	1864443	1864443	-	C	100	47	N	R	patA	100	100	24	23	24	23
NC_003098.1	1864444	1864444	T	C					patA
NC_003098.1	1864445	1864445	C	T					patA
NC_003098.1	1864448	1864448	C	-	100	46	E	E	patA	100	100	24	22	24	22
NC_003098.1	1864451	1864451	C	A	95.9	49	G	G	patA	92.6	100	25	22	27	22
NC_003098.1	1864469	1864469	T	A	96.4	55	A	A	patA	93.8	100	30	23	32	23
NC_003098.1	1864487	1864487	A	G	96.2	52	L	L	patA	96.8	95.2	30	20	31	21
NC_003098.1	1864502	1864502	G	A	100	56	L	L	patA	100	100	33	23	33	23
NC_003098.1	1864511	1864511	G	A	100	56	S	S	patA	100	100	33	23	33	23
NC_003098.1	1864514	1864514	A	C	100	56	V	V	patA	100	100	33	23	33	23
NC_003098.1	1864547	1864547	T	G	100	59	R	R	patA	100	100	31	28	31	28
NC_003098.1	1864562	1864562	A	T	100	57	G	G	patA	100	100	28	29	28	29
NC_003098.1	1864565	1864565	G	A	100	58	I	I	patA	100	100	29	29	29	29
NC_003098.1	1864571	1864571	A	G	98.2	57	I	I	patA	96.3	100	26	30	27	30
NC_003098.1	1864580	1864580	G	T	96.6	58	D	E	patA	92.6	100	25	31	27	31
NC_003098.1	1864628	1864628	T	C	97.8	46	G	G	patA	94.7	100	18	27	19	27
NC_003098.1	1864640	1864640	C	T	95.8	48	A	A	patA	90	100	18	28	20	28
NC_003098.1	1864649	1864649	T	C	98	50	V	V	patA	95	100	19	30	20	30
NC_003098.1	1864751	1864751	T	A	100	38	G	G	patA	100	100	24	14	24	14
NC_003098.1	1864754	1864754	A	G	97.4	39	V	V	patA	95.8	100	23	15	24	15
NC_003098.1	1864774	1864774	T	C	100	40	I	V	patA	100	100	27	13	27	13
NC_003098.1	1864784	1864784	G	A	100	41	T	T	patA	100	100	28	13	28	13
NC_003098.1	1864802	1864802	G	A	97.8	45	D	D	patA	96.3	100	26	18	27	18
NC_003098.1	1864805	1864805	A	C	100	45	L	L	patA	100	100	27	18	27	18
NC_003098.1	1864829	1864829	G	A	98	50	S	S	patA	96.7	100	29	20	30	20
NC_003098.1	1864907	1864907	A	G	100	42	V	V	patA	100	100	20	22	20	22
NC_003098.1	1864913	1864913	A	G	100	41	S	S	patA	100	100	19	22	19	22
NC_003098.1	1864919	1864919	G	A	100	39	I	I	patA	100	100	19	20	19	20
NC_003098.1	1864925	1864925	A	G	100	38	G	G	patA	100	100	18	20	18	20
NC_003098.1	1864934	1864934	A	T	100	35	S	S	patA	100	100	16	19	16	19
NC_003098.1	1864955	1864955	T	C	90.6	32	G	G	patA	87.5	93.8	14	15	16	16
NC_003098.1	1864958	1864958	C	T	93.8	32	A	A	patA	93.8	93.8	15	15	16	16
NC_003098.1	1864961	1864961	G	A	100	34	V	V	patA	100	100	17	17	17	17
NC_003098.1	1864997	1864997	A	G	97.1	35	V	V	patA	100	94.7	16	18	16	19
NC_003098.1	1865039	1865039	A	G	100	39	I	I	patA	100	100	20	19	20	19
NC_003098.1	1865048	1865048	G	A	100	37	N	N	patA	100	100	19	18	19	18
NC_003098.1	1865057	1865057	A	G	100	36	L	L	patA	100	100	18	18	18	18
NC_003098.1	1865072	1865072	G	A	100	38	V	V	patA	100	100	20	18	20	18
NC_003098.1	1865078	1865078	T	C	100	40	T	T	patA	100	100	20	20	20	20
NC_003098.1	1865093	1865093	T	C	100	43	Q	Q	patA	100	100	23	20	23	20
NC_003098.1	1865132	1865132	G	A	100	42	G	G	patA	100	100	23	19	23	19
NC_003098.1	1865135	1865135	A	G	100	40	R	R	patA	100	100	22	18	22	18
NC_003098.1	1865138	1865138	T	C	100	41	L	L	patA	100	100	22	19	22	19
NC_003098.1	1865140	1865140	A	G	100	41	L	L	patA	100	100	22	19	22	19
NC_003098.1	1865150	1865150	G	A	97.6	41	A	A	patA	100	95.5	19	21	19	22
NC_003098.1	1865186	1865186	T	C	100	41	K	K	patA	100	100	18	23	18	23
NC_003098.1	1865189	1865189	A	G	95.1	41	A	A	patA	100	91.3	18	21	18	23
NC_003098.1	1865201	1865201	C	T	97.4	38	G	G	patA	100	95.2	17	20	17	21
NC_003098.1	1865210	1865210	T	C	100	37	G	G	patA	100	100	16	21	16	21
NC_003098.1	1865281	1865281	A	G	95	40	L	L	patA	96.2	92.9	25	13	26	14
NC_003098.1	1865294	1865294	T	C	100	46	L	L	patA	100	100	27	19	27	19
NC_003098.1	1865296	1865296	G	A	100	46	L	L	patA	100	100	27	19	27	19
NC_003098.1	1865303	1865303	C	G	100	43	S	S	patA	100	100	26	17	26	17
NC_003098.1	1865312	1865312	G	A	100	41	F	F	patA	100	100	24	17	24	17
NC_003098.1	1865333	1865333	A	C	97.7	44	L	L	patA	96.2	100	25	18	26	18
NC_003098.1	1865357	1865357	A	G	95.7	46	V	V	patA	100	87.5	30	14	30	16
NC_003098.1	1865378	1865378	A	G	96	50	D	D	patA	96.8	94.7	30	18	31	19
NC_003098.1	1865390	1865390	T	G	93.9	49	R	R	patA	93.1	95	27	19	29	20
NC_003098.1	1865428	1865428	C	T	100	38	D	N	patA	100	100	21	17	21	17
NC_003098.1	1865429	1865429	A	G	100	39	A	A	patA	100	100	22	17	22	17
NC_003098.1	1865447	1865447	A	G	100	41	I	I	patA	100	100	22	19	22	19
NC_003098.1	1865468	1865468	C	T	97.6	41	R	R	patA	100	95	21	19	21	20
NC_003098.1	1865474	1865474	G	A	94.6	37	D	D	patA	100	90	17	18	17	20
NC_003098.1	1865507	1865507	G	A	100	35	L	L	patA	100	100	18	17	18	17
NC_003098.1	1865522	1865522	T	C	97.1	34	G	G	patA	94.1	100	16	17	17	17
NC_003098.1	1865543	1865543	T	C	96.6	29	V	V	patA	92.9	100	13	15	14	15
NC_003098.1	1865583	1865583	A	G	100	33	V	A	patA	100	100	19	14	19	14
NC_003098.1	1865599	1865599	T	C	100	38	T	A	patA	100	100	24	14	24	14
NC_003098.1	1865610	1865610	C	T	97.3	37	G	D	patA	100	92.9	23	13	23	14
NC_003098.1	1865615	1865615	G	C	97.3	37	V	V	patA	100	92.3	24	12	24	13
NC_003098.1	1865626	1865626	G	A	100	41	L	L	patA	100	100	25	16	25	16
NC_003098.1	1865641	1865641	G	A	100	44	L	L	patA	100	100	26	18	26	18
NC_003098.1	1865686	1865686	G	A	100	53	L	L	patA	100	100	34	19	34	19
NC_003098.1	1865760	1865760	C	T	100	53				100	100	28	25	28	25
NC_003098.1	1865817	1865817	A	G
NC_003098.1	1865818	1865818	G	A
NC_003098.1	1865820	1865820	A	C
NC_003098.1	1865820	1865820	-	C	98.1	52				95.8	100	23	28	24	28
NC_003098.1	1865844	1865844	C	T	100	47				100	100	22	25	22	25
NC_003098.1	1865870	1865870	T	C	100	48				100	100	25	23	25	23
NC_003098.1	1865893	1865893	T	G	100	45	V	V	hexA	100	100	22	23	22	23
NC_003098.1	1865896	1865896	T	C	100	44	L	L	hexA	100	100	21	23	21	23
NC_003098.1	1865909	1865909	A	G	97.8	46	V	A	hexA	96	100	24	21	25	21
NC_003098.1	1865929	1865929	A	G	100	49	Y	Y	hexA	100	100	28	21	28	21
NC_003098.1	1865932	1865932	C	A	97.8	46	V	V	hexA	96.3	100	26	19	27	19
NC_003098.1	1865938	1865938	C	T	100	44	L	L	hexA	100	100	26	18	26	18
NC_003098.1	1865974	1865974	T	A	100	35	A	A	hexA	100	100	21	14	21	14
NC_003098.1	1865976	1865976	C	G	100	35	A	P	hexA	100	100	21	14	21	14
NC_003098.1	1865977	1865977	C	T	100	35	R	R	hexA	100	100	21	14	21	14
NC_003098.1	1865978	1865978	C	G	97.1	35	R	T	hexA	95.2	100	20	14	21	14
NC_003098.1	1865995	1865995	C	T	100	44	Q	Q	hexA	100	100	27	17	27	17
NC_003098.1	1866001	1866001	A	T	100	46	T	T	hexA	100	100	27	19	27	19
NC_003098.1	1866013	1866013	A	T	97.8	45	T	T	hexA	96.4	100	27	17	28	17
NC_003098.1	1866025	1866025	G	A	100	31	P	P	hexA	100	100	17	14	17	14
NC_003098.1	1866029	1866029	G	A	100	31	P	L	hexA	100	100	17	14	17	14
NC_003098.1	1866030	1866030	G	T	100	32	P	T	hexA	100	100	17	15	17	15
NC_003098.1	1866035	1866037	CTC	TTT	100	32	ES	EN	hexA	100	100	17	15	17	15
NC_003098.1	1866043	1866043	T	A	97.7	43	G	G	hexA	100	94.7	24	18	24	19
NC_003098.1	1866057	1866057	G	A	100	48	L	L	hexA	100	100	26	22	26	22
NC_003098.1	1866087	1866088	AA	GG	98.1	54	LL	LL	hexA	100	96.6	25	28	25	29
NC_003098.1	1866091	1866091	G	A	100	57	D	D	hexA	100	100	26	31	26	31
NC_003098.1	1866151	1866151	C	T	98.6	69	P	P	hexA	100	97.6	27	41	27	42
NC_003098.1	1866225	1866226	GT	CC	93.9	66	LQ	LE	hexA	88.9	97.4	24	38	27	39
NC_003098.1	1866229	1866229	A	G	97.1	68	S	S	hexA	96.4	97.5	27	39	28	40
NC_003098.1	1866280	1866280	A	G	100	52	A	A	hexA	100	100	23	29	23	29
NC_003098.1	1866289	1866289	G	A	100	52	H	H	hexA	100	100	23	29	23	29
NC_003098.1	1866298	1866298	G	A	98	49	I	I	hexA	100	96.2	23	25	23	26
NC_003098.1	1866301	1866301	A	G	100	50	Y	Y	hexA	100	100	24	26	24	26
NC_003098.1	1866313	1866313	G	A	100	52	S	S	hexA	100	100	24	28	24	28
NC_003098.1	1866331	1866331	C	A	98	50	G	G	hexA	96	100	24	25	25	25
NC_003098.1	1866355	1866355	T	A	95.8	48	G	G	hexA	95.7	96	22	24	23	25
NC_003098.1	1866358	1866358	C	T	97.8	46	L	L	hexA	95.5	100	21	24	22	24
NC_003098.1	1866361	1866361	T	C	97.8	46	E	E	hexA	100	95.7	23	22	23	23
NC_003098.1	1866391	1866391	C	T	100	52	A	A	hexA	100	100	27	25	27	25
NC_003098.1	1866433	1866433	A	G	94.1	51	F	F	hexA	91.7	96.3	22	26	24	27
NC_003098.1	1866442	1866442	C	T	100	48	Q	Q	hexA	100	100	22	26	22	26
NC_003098.1	1866448	1866448	C	T	97.9	47	S	S	hexA	95.2	100	20	26	21	26
NC_003098.1	1866472	1866472	G	A	97.5	40	I	I	hexA	100	95.8	16	23	16	24
NC_003098.1	1866475	1866475	A	G	100	40	R	R	hexA	100	100	16	24	16	24
NC_003098.1	1866499	1866499	C	A	100	37	P	P	hexA	100	100	13	24	13	24
NC_003098.1	1866507	1866507	G	A	100	32	H	Y	hexA	100	100	10	22	10	22
NC_003098.1	1866517	1866517	A	T	100	24	A	A	hexA	100	100	8	16	8	16
NC_003098.1	1866520	1866520	A	T	100	22	P	P	hexA	100	100	7	15	7	15
NC_003098.1	1866523	1866523	A	C	100	21	V	V	hexA	100	100	7	14	7	14
NC_003098.1	1866529	1866529	G	A	100	26	S	S	hexA	100	100	8	18	8	18
NC_003098.1	1866537	1866537	G	A	100	26	L	L	hexA	100	100	9	17	9	17
NC_003098.1	1866541	1866541	G	A	100	25	A	A	hexA	100	100	9	16	9	16
NC_003098.1	1866554	1866554	G	A	96.6	29	T	M	hexA	100	94.7	10	18	10	19
NC_003098.1	1866574	1866574	A	G	100	27	Y	Y	hexA	100	100	11	16	11	16
NC_003098.1	1866580	1866580	A	T	100	28	S	S	hexA	100	100	13	15	13	15
NC_003098.1	1866589	1866589	A	G	96.8	31	S	S	hexA	100	94.1	14	16	14	17
NC_003098.1	1866595	1866595	G	A	100	28	N	N	hexA	100	100	14	14	14	14
NC_003098.1	1866598	1866598	T	G	93.5	31	P	P	hexA	100	86.7	16	13	16	15
NC_003098.1	1866609	1866609	C	T	100	34	V	I	hexA	100	100	19	15	19	15
NC_003098.1	1866612	1866612	A	G	100	36	L	L	hexA	100	100	20	16	20	16
NC_003098.1	1866616	1866616	A	G	100	36	I	I	hexA	100	100	20	16	20	16
NC_003098.1	1866649	1866649	T	G	97.8	45	P	P	hexA	100	95	25	19	25	20
NC_003098.1	1866704	1866704	C	T	95.2	42	R	Q	hexA	91.7	100	22	18	24	18
NC_003098.1	1866763	1866763	C	A	100	37	V	V	hexA	100	100	15	22	15	22
NC_003098.1	1866769	1866769	C	T	100	41	A	A	hexA	100	100	16	25	16	25
NC_003098.1	1866793	1866793	C	T	100	39	T	T	hexA	100	100	17	22	17	22
NC_003098.1	1866826	1866826	C	T	100	34	Q	Q	hexA	100	100	15	19	15	19
NC_003098.1	1866840	1866840	C	T	100	31	G	S	hexA	100	100	14	17	14	17
NC_003098.1	1866856	1866856	G	A	100	26	R	R	hexA	100	100	11	15	11	15
NC_003098.1	1866865	1866865	T	G	100	25	I	I	hexA	100	100	11	14	11	14
NC_003098.1	1866877	1866877	G	T	100	21	L	L	hexA	100	100	9	12	9	12
NC_003098.1	1866880	1866880	G	A	100	20	N	N	hexA	100	100	8	12	8	12
NC_003098.1	1866952	1866952	T	C	90	20	S	S	hexA	100	80	10	8	10	10
NC_003098.1	1866973	1866973	G	A	100	23	R	R	hexA	100	100	11	12	11	12
NC_003098.1	1866997	1866997	T	C	100	29	G	G	hexA	100	100	12	17	12	17
NC_003098.1	1867003	1867003	T	C	100	33	Q	Q	hexA	100	100	14	19	14	19
NC_003098.1	1867006	1867006	C	T	100	33	S	S	hexA	100	100	14	19	14	19
NC_003098.1	1867021	1867021	A	G	95.6	45	F	F	hexA	94.4	96.3	17	26	18	27
NC_003098.1	1867057	1867057	G	A	98.2	57	L	L	hexA	96	100	24	32	25	32
NC_003098.1	1867083	1867083	G	T	98.2	56	R	R	hexA	96.3	100	26	29	27	29
NC_003098.1	1867099	1867099	C	T	100	53	E	E	hexA	100	100	25	28	25	28
NC_003098.1	1867111	1867111	G	A	96.4	56	S	S	hexA	100	93.3	26	28	26	30
NC_003098.1	1867113	1867113	T	C	100	55	S	G	hexA	100	100	26	29	26	29
NC_003098.1	1867134	1867134	A	G	100	57	C	R	hexA	100	100	27	30	27	30
NC_003098.1	1867138	1867138	A	G	98.2	57	Y	Y	hexA	96.2	100	25	31	26	31
NC_003098.1	1867150	1867150	A	G	98.2	56	T	T	hexA	100	96.3	29	26	29	27
NC_003098.1	1867168	1867168	C	T	100	51	R	R	hexA	100	100	26	25	26	25
NC_003098.1	1867250	1867250	G	C	100	55	A	G	hexA	100	100	27	28	27	28
NC_003098.1	1867262	1867262	G	T	96.4	56	A	E	hexA	96.6	96.3	28	26	29	27
NC_003098.1	1867273	1867273	G	A	100	53	A	A	hexA	100	100	24	29	24	29
NC_003098.1	1867278	1867278	G	A	98.1	53	L	L	hexA	100	96.6	24	28	24	29
NC_003098.1	1867281	1867281	T	C	100	57	T	A	hexA	100	100	26	31	26	31
NC_003098.1	1867327	1867327	A	G	96.4	55	S	S	hexA	92	100	23	30	25	30
NC_003098.1	1867344	1867344	A	G	100	52	L	L	hexA	100	100	20	32	20	32
NC_003098.1	1867360	1867360	T	G	96	50	P	P	hexA	95.2	96.6	20	28	21	29
NC_003098.1	1867369	1867369	T	C	98.1	53	K	K	hexA	100	96.7	23	29	23	30
NC_003098.1	1867399	1867399	C	T	96.2	53	E	E	hexA	95.8	96.6	23	28	24	29
NC_003098.1	1867402	1867402	A	G	100	52	I	I	hexA	100	100	24	28	24	28
NC_003098.1	1867405	1867405	G	A	100	53	D	D	hexA	100	100	25	28	25	28
NC_003098.1	1867435	1867435	G	A	98.1	52	D	D	hexA	100	95.7	29	22	29	23
NC_003098.1	1867441	1867441	A	G	98.2	55	R	R	hexA	100	96	30	24	30	25
NC_003098.1	1867453	1867453	A	G	100	51	H	H	hexA	100	100	29	22	29	22
NC_003098.1	1867456	1867456	G	A	100	49	D	D	hexA	100	100	28	21	28	21
NC_003098.1	1867459	1867459	G	A	100	48	L	L	hexA	100	100	27	21	27	21
NC_003098.1	1867474	1867474	T	C	95.9	49	V	V	hexA	93.3	100	28	19	30	19
NC_003098.1	1867546	1867546	C	A	98	51	G	G	hexA	96.4	100	27	23	28	23
NC_003098.1	1867558	1867558	T	C	100	50	K	K	hexA	100	100	26	24	26	24
NC_003098.1	1867594	1867594	T	C	100	50	K	K	hexA	100	100	23	27	23	27
NC_003098.1	1867600	1867600	A	G	98	51	G	G	hexA	95.8	100	23	27	24	27
NC_003098.1	1867606	1867606	G	A	100	50	R	R	hexA	100	100	23	27	23	27
NC_003098.1	1867666	1867666	C	T	100	45	K	K	hexA	100	100	19	26	19	26
NC_003098.1	1867669	1867669	A	G	100	44	I	I	hexA	100	100	18	26	18	26
NC_003098.1	1867675	1867675	G	A	100	45	Y	Y	hexA	100	100	19	26	19	26
NC_003098.1	1867690	1867690	T	C	97.6	42	K	K	hexA	100	95.7	19	22	19	23
NC_003098.1	1867740	1867740	G	A	97	33	L	L	hexA	100	94.1	16	16	16	17
NC_003098.1	1867741	1867741	C	T	100	32	K	K	hexA	100	100	16	16	16	16
NC_003098.1	1867755	1867755	T	C	100	29	T	A	hexA	100	100	15	14	15	14
NC_003098.1	1867765	1867765	C	A	100	25	T	T	hexA	100	100	14	11	14	11
NC_003098.1	1867767	1867767	T	C	100	24	T	A	hexA	100	100	14	10	14	10
NC_003098.1	1867777	1867777	C	T	100	26	L	L	hexA	100	100	14	12	14	12
NC_003098.1	1867778	1867778	A	G	100	25	L	S	hexA	100	100	13	12	13	12
NC_003098.1	1867785	1867785	A	G	100	31	L	L	hexA	100	100	16	15	16	15
NC_003098.1	1867786	1867786	T	C	96.8	31	L	L	hexA	93.8	100	15	15	16	15
NC_003098.1	1867806	1867806	T	C	100	38	S	G	hexA	100	100	20	18	20	18
NC_003098.1	1867819	1867819	A	G	100	40	S	S	hexA	100	100	20	20	20	20
NC_003098.1	1867822	1867822	G	A	100	40	L	L	hexA	100	100	19	21	19	21
NC_003098.1	1867840	1867840	G	A	100	35	R	R	hexA	100	100	16	19	16	19
NC_003098.1	1867843	1867843	G	A	97.4	38	S	S	hexA	94.1	100	16	21	17	21
NC_003098.1	1867846	1867846	G	A	97.4	38	L	L	hexA	100	95.2	17	20	17	21
NC_003098.1	1867858	1867858	T	A	100	40	E	D	hexA	100	100	18	22	18	22
NC_003098.1	1867879	1867879	A	G	100	38	G	G	hexA	100	100	17	21	17	21
NC_003098.1	1867884	1867884	A	G	97.3	37	L	L	hexA	100	95	17	19	17	20
NC_003098.1	1867897	1867897	A	C	97.7	43	A	A	hexA	95.2	100	20	22	21	22
NC_003098.1	1867906	1867906	G	A	100	44	N	N	hexA	100	100	22	22	22	22
NC_003098.1	1867974	1867975	AA	GG	100	50	DL	DL	hexA	100	100	24	26	24	26
NC_003098.1	1867989	1867989	G	A	98	49	L	L	hexA	100	95.2	28	20	28	21
NC_003098.1	1868005	1868005	T	A	100	46	E	D	hexA	100	100	23	23	23	23
NC_003098.1	1868008	1868008	G	T	97.9	47	R	R	hexA	100	95.8	23	23	23	24
NC_003098.1	1868011	1868011	G	A	100	48	D	D	hexA	100	100	24	24	24	24
NC_003098.1	1868019	1868019	A	C	100	49	S	A	hexA	100	100	25	24	25	24
NC_003098.1	1868026	1868026	A	G	100	47	F	F	hexA	100	100	22	25	22	25
NC_003098.1	1868029	1868029	A	G	97.9	48	N	N	hexA	95.2	100	20	27	21	27
NC_003098.1	1868032	1868032	A	G	100	48	N	N	hexA	100	100	21	27	21	27
NC_003098.1	1868041	1868041	G	A	100	51	D	D	hexA	100	100	22	29	22	29
NC_003098.1	1868083	1868083	C	T	98.1	52	Q	Q	hexA	96	100	24	27	25	27
NC_003098.1	1868101	1868101	A	C	100	53	V	V	hexA	100	100	25	28	25	28
NC_003098.1	1868137	1868137	C	T	100	46	E	E	hexA	100	100	23	23	23	23
NC_003098.1	1868221	1868221	G	A	97.2	36	I	I	hexA	95.5	100	21	14	22	14
NC_003098.1	1868399	1868399	A	G	100	44	I	T	hexA	100	100	22	22	22	22
NC_003098.1	1868411	1868411	T	C	97.7	44				100	95.5	22	21	22	22
NC_003098.1	1868422	1868422	T	G	100	44				100	100	22	22	22	22
NC_003098.1	1868514	1868514	A	G	100	43	D	D	argR	100	100	17	26	17	26
NC_003098.1	1868581	1868581	A	G	97.8	46	V	A	argR	100	96	21	24	21	25
NC_003098.1	1868618	1868618	A	G	97.7	43	L	L	argR	95.5	100	21	21	22	21
NC_003098.1	1868637	1868637	G	A	100	37	T	T	argR	100	100	19	18	19	18
NC_003098.1	1868713	1868713	A	G	100	34	V	A	argR	100	100	14	20	14	20
NC_003098.1	1868793	1868793	C	T	100	37	T	T	argR	100	100	14	23	14	23
NC_003098.1	1868800	1868800	C	A	100	35	C	F	argR	100	100	13	22	13	22
NC_003098.1	1868811	1868811	C	T	100	34	A	A	argR	100	100	12	22	12	22
NC_003098.1	1869040	1869040	A	-	100	20				100	100	12	8	12	8
NC_003098.1	1869048	1869048	T	A	100	22				100	100	14	8	14	8
NC_003098.1	1869083	1869084	AT	GG	92.3	26	LS	LA	argS	94.4	87.5	17	7	18	8
NC_003098.1	1869090	1869090	A	G	100	27	I	V	argS	100	100	19	8	19	8
NC_003098.1	1869105	1869105	G	A	95.7	23	D	N	argS	94.1	100	16	6	17	6
NC_003098.1	1869125	1869125	G	T	100	26	K	N	argS	100	100	19	7	19	7
NC_003098.1	1869209	1869209	A	T	100	34	P	P	argS	100	100	20	14	20	14
NC_003098.1	1869242	1869242	G	T	100	42	M	I	argS	100	100	21	21	21	21
NC_003098.1	1869260	1869260	A	G	100	46	E	E	argS	100	100	24	22	24	22
NC_003098.1	1869263	1869263	A	G	100	45	K	K	argS	100	100	23	22	23	22
NC_003098.1	1869275	1869275	A	G	95.9	49	T	T	argS	91.7	100	22	25	24	25
NC_003098.1	1869340	1869340	C	T	100	50	T	I	argS	100	100	21	29	21	29
NC_003098.1	1869365	1869365	C	T	100	46	D	D	argS	100	100	20	26	20	26
NC_003098.1	1869370	1869370	A	C	100	47	N	T	argS	100	100	20	27	20	27
NC_003098.1	1869401	1869401	C	T	97.8	45	D	D	argS	94.1	100	16	28	17	28
NC_003098.1	1869413	1869413	G	C	100	40	P	P	argS	100	100	15	25	15	25
NC_003098.1	1869431	1869431	T	C	100	41	F	F	argS	100	100	17	24	17	24
NC_003098.1	1869440	1869440	C	T	97.6	42	G	G	argS	100	95.2	21	20	21	21
NC_003098.1	1869449	1869449	T	C	97.6	41	R	R	argS	95	100	19	21	20	21
NC_003098.1	1869482	1869482	T	C	97.7	43	I	I	argS	100	94.7	24	18	24	19
NC_003098.1	1869506	1869506	G	A	100	43	T	T	argS	100	100	23	20	23	20
NC_003098.1	1869542	1869542	A	G	100	51	Q	Q	argS	100	100	30	21	30	21
NC_003098.1	1869608	1869608	C	T	97.8	46	I	I	argS	96.2	100	25	20	26	20
NC_003098.1	1869617	1869617	C	T	97.9	48	L	L	argS	96.3	100	26	21	27	21
NC_003098.1	1869641	1869641	C	T	98.1	53	N	N	argS	96.9	100	31	21	32	21
NC_003098.1	1869647	1869647	A	G	98.1	54	E	E	argS	100	95.5	32	21	32	22
NC_003098.1	1869680	1869680	G	A	97.9	47	A	A	argS	96.2	100	25	21	26	21
NC_003098.1	1869698	1869698	A	G	100	46	K	K	argS	100	100	24	22	24	22
NC_003098.1	1869710	1869710	A	C	100	53	G	G	argS	100	100	27	26	27	26
NC_003098.1	1869713	1869713	T	C	100	52	D	D	argS	100	100	26	26	26	26
NC_003098.1	1869746	1869746	C	T	98	50	R	R	argS	100	95.8	26	23	26	24
NC_003098.1	1869789	1869789	A	C	90.7	43	K	Q	argS	80	100	16	23	20	23
NC_003098.1	1869791	1869791	G	A	93	43	K	K	argS	85	100	17	23	20	23
NC_003098.1	1869794	1869794	T	C	100	42	V	V	argS	100	100	19	23	19	23
NC_003098.1	1869809	1869809	T	C	100	41	Y	Y	argS	100	100	16	25	16	25
NC_003098.1	1869830	1869830	T	C	93.8	48	N	N	argS	100	90	18	27	18	30
NC_003098.1	1869872	1869872	A	C	96.1	51	G	G	argS	100	93.5	20	29	20	31
NC_003098.1	1869875	1869875	A	T	100	50	L	L	argS	100	100	20	30	20	30
NC_003098.1	1869879	1869879	C	G	98	51	L	V	argS	95.2	100	20	30	21	30
NC_003098.1	1869899	1869899	A	G	100	55	Q	Q	argS	100	100	24	31	24	31
NC_003098.1	1869905	1869905	G	A	100	56	V	V	argS	100	100	27	29	27	29
NC_003098.1	1869950	1869950	G	A	97.9	47	K	K	argS	100	96	22	24	22	25
NC_003098.1	1869971	1869971	T	C	100	46	Y	Y	argS	100	100	25	21	25	21
NC_003098.1	1869989	1869989	T	C	100	48	A	A	argS	100	100	27	21	27	21
NC_003098.1	1869998	1869998	C	T	100	45	L	L	argS	100	100	25	20	25	20
NC_003098.1	1870025	1870025	T	C	100	45	A	A	argS	100	100	27	18	27	18
NC_003098.1	1870073	1870073	A	G	96.4	56	Q	Q	argS	96.9	95.8	31	23	32	24
NC_003098.1	1870106	1870106	T	C	100	64	D	D	argS	100	100	35	29	35	29
NC_003098.1	1870116	1870116	G	A	96.7	60	D	N	argS	96.9	96.4	31	27	32	28
NC_003098.1	1870140	1870140	C	T	96.4	55	L	L	argS	93.5	100	29	24	31	24
NC_003098.1	1870163	1870163	G	A	98.3	58	K	K	argS	100	96.4	30	27	30	28
NC_003098.1	1870218	1870218	G	A	100	48	V	I	argS	100	100	24	24	24	24
NC_003098.1	1870234	1870234	T	C	100	49	V	A	argS	100	100	26	23	26	23
NC_003098.1	1870241	1870241	C	A	97.9	48	I	I	argS	96.2	100	25	22	26	22
NC_003098.1	1870262	1870262	A	T	100	50	L	L	argS	100	100	25	25	25	25
NC_003098.1	1870268	1870268	C	T	100	49	N	N	argS	100	100	23	26	23	26
NC_003098.1	1870274	1870274	C	T	100	49	D	D	argS	100	100	22	27	22	27
NC_003098.1	1870277	1870277	A	G	100	46	Q	Q	argS	100	100	20	26	20	26
NC_003098.1	1870283	1870283	A	C	97.9	47	A	A	argS	95	100	19	27	20	27
NC_003098.1	1870295	1870295	G	A	100	51	G	G	argS	100	100	21	30	21	30
NC_003098.1	1870325	1870325	A	G	98.1	52	K	K	argS	100	96.6	23	28	23	29
NC_003098.1	1870328	1870328	T	C	100	53	T	T	argS	100	100	23	30	23	30
NC_003098.1	1870361	1870361	A	G	98	49	E	E	argS	100	96.4	21	27	21	28
NC_003098.1	1870397	1870397	C	T	100	47	Y	Y	argS	100	100	22	25	22	25
NC_003098.1	1870406	1870406	T	C	100	47	Y	Y	argS	100	100	24	23	24	23
NC_003098.1	1870436	1870436	C	T	100	54	R	R	argS	100	100	31	23	31	23
NC_003098.1	1870442	1870442	C	A	100	54	A	A	argS	100	100	31	23	31	23
NC_003098.1	1870445	1870445	T	C	98.1	54	D	D	argS	96.8	100	30	23	31	23
NC_003098.1	1870463	1870463	T	C	98.1	54	A	A	argS	96.7	100	29	24	30	24
NC_003098.1	1870485	1870485	A	G	100	61	T	A	argS	100	100	32	29	32	29
NC_003098.1	1870505	1870505	T	C	94.6	56	I	I	argS	100	89.3	28	25	28	28
NC_003098.1	1870514	1870514	T	C	100	52	I	I	argS	100	100	24	28	24	28
NC_003098.1	1870547	1870547	A	G	98	51	A	A	argS	100	96.2	25	25	25	26
NC_003098.1	1870599	1870599	T	G	100	56	S	A	argS	100	100	25	31	25	31
NC_003098.1	1870613	1870613	C	T	96.2	52	Y	Y	argS	96	96.3	24	26	25	27
NC_003098.1	1880974	1880974	C	A	100	55	F	L	galU	100	100	28	27	28	27
Region from 1861442 to 1866116 was sequenced by Sanger method. Discrepancies are shown in boldface

## Sheet: Variant H4
Reference Accession Number	Start Position in Ref	End Position in Ref	Reference Bases	Variation Bases	Total Variation Percent	Total Depth	Reference Amino Acids	Variation Amino Acids	Gene names	Percent Forward With Variation	Percent Reverse With Variation	Num Forward With Variation	Num Reverse With Variation	Total Num Forward Reads	Total Num Reverse Reads
NC_003098.1	249887	249887	T	G	100	60	V	V	fusA	100	100	28	32	28	32
NC_003098.1	249902	249902	A	T	98.4	61	S	S	fusA	96.6	100	28	32	29	32
NC_003098.1	249914	249914	T	C	100	58	N	N	fusA	100	100	28	30	28	30
NC_003098.1	249935	249935	A	G	100	56	E	E	fusA	100	100	29	27	29	27
NC_003098.1	249983	249983	C	T	98.2	57	I	I	fusA	100	96.8	26	30	26	31
NC_003098.1	250076	250076	C	T	100	47	I	I	fusA	100	100	25	22	25	22
NC_003098.1	250223	250223	T	A	100	51	G	G	fusA	100	100	22	29	22	29
NC_003098.1	250250	250250	A	G	100	47	E	E	fusA	100	100	22	25	22	25
NC_003098.1	250274	250274	T	C	100	56	D	D	fusA	100	100	28	28	28	28
NC_003098.1	250364	250364	C	T	98.3	58	R	R	fusA	100	95.8	34	23	34	24
NC_003098.1	250418	250418	T	C	98	50	I	I	fusA	100	95.5	28	21	28	22
NC_003098.1	250647	250647	T	G	98.4	64	S	A	fusA	97.1	100	34	29	35	29
NC_003098.1	250799	250799	C	T	98.6	70	N	N	fusA	96.8	100	30	39	31	39
NC_003098.1	250943	250943	T	C	100	46	I	I	fusA	100	100	21	25	21	25
NC_003098.1	250955	250955	T	C	100	47	N	N	fusA	100	100	23	24	23	24
NC_003098.1	250973	250973	C	T	100	39				100	100	19	20	19	20
NC_003098.1	250983	250983	C	T	100	38				100	100	19	19	19	19
NC_003098.1	251052	251052	A	G	97	33				100	93.8	17	15	17	16
NC_003098.1	251107	251107	T	C	93.9	33	L	L	polC	93.8	94.1	15	16	16	17
NC_003098.1	251146	251146	G	T	92	25	A	S	polC	93.3	90	14	9	15	10
NC_003098.1	251154	251154	C	T	92.3	26	A	A	polC	92.9	91.7	13	11	14	12
NC_003098.1	251155	251155	A	G	92	25	N	D	polC	92.9	90.9	13	10	14	11
NC_003098.1	251255	251255	A	G	97.1	35	K	R	polC	100	94.7	16	18	16	19
NC_003098.1	251301	251301	T	C	100	31	F	F	polC	100	100	13	18	13	18
NC_003098.1	251307	251307	T	C	100	32	I	I	polC	100	100	13	19	13	19
NC_003098.1	251315	251315	G	T	100	35	R	L	polC	100	100	15	20	15	20
NC_003098.1	251337	251337	G	A	100	37	Q	Q	polC	100	100	13	24	13	24
NC_003098.1	251347	251347	T	G	100	40	S	A	polC	100	100	15	25	15	25
NC_003098.1	251352	251352	C	T	100	35	Y	Y	polC	100	100	12	23	12	23
NC_003098.1	251358	251358	G	A	100	39	R	R	polC	100	100	14	25	14	25
NC_003098.1	251367	251367	C	T	100	37	F	F	polC	100	100	14	23	14	23
NC_003098.1	251373	251376	AGGT	GGGG	100	40	EG	EG	polC	100	100	17	23	17	23
NC_003098.1	251430	251430	T	G	100	45	A	A	polC	100	100	23	22	23	22
NC_003098.1	251436	251436	T	C	95.5	44	G	G	polC	95.7	95.2	22	20	23	21
NC_003098.1	251445	251445	A	C	91.3	46	L	L	polC	87	95.7	20	22	23	23
NC_003098.1	251457	251457	A	C	97.5	40	G	G	polC	95.5	100	21	18	22	18
NC_003098.1	251463	251463	A	G	100	41	E	E	polC	100	100	22	19	22	19
NC_003098.1	251478	251478	A	G	100	37	E	E	polC	100	100	21	16	21	16
NC_003098.1	251481	251481	T	C	100	37	H	H	polC	100	100	21	16	21	16
NC_003098.1	251547	251547	C	T	100	45	N	N	polC	100	100	18	27	18	27
NC_003098.1	251571	251571	C	G	100	43	V	V	polC	100	100	20	23	20	23
NC_003098.1	251577	251577	C	T	100	45	T	T	polC	100	100	22	23	22	23
NC_003098.1	251592	251592	G	A	98	49	E	E	polC	100	95.8	25	23	25	24
NC_003098.1	251595	251595	C	A	100	47	A	A	polC	100	100	23	24	23	24
NC_003098.1	251628	251628	T	G	100	49	A	A	polC	100	100	21	28	21	28
NC_003098.1	251664	251664	G	A	100	45	L	L	polC	100	100	25	20	25	20
NC_003098.1	251667	251667	G	A	95.5	44	E	E	polC	96.2	94.4	25	17	26	18
NC_003098.1	251702	251702	T	C	100	49	V	A	polC	100	100	28	21	28	21
NC_003098.1	251718	251718	G	T	100	51	A	A	polC	100	100	26	25	26	25
NC_003098.1	251739	251739	C	G	100	48	P	P	polC	100	100	24	24	24	24
NC_003098.1	251754	251754	G	A	98	49	A	A	polC	100	95.8	25	23	25	24
NC_003098.1	251772	251772	C	T	98	51	I	I	polC	96.4	100	27	23	28	23
NC_003098.1	251784	251784	A	G	96.4	55	T	T	polC	96.3	96.4	26	27	27	28
NC_003098.1	251797	251797	C	T	96.4	55	L	L	polC	96.3	96.4	26	27	27	28
NC_003098.1	251802	251802	A	C	96.5	57	V	V	polC	96.4	96.6	27	28	28	29
NC_003098.1	251841	251841	T	C	100	50	T	T	polC	100	100	24	26	24	26
NC_003098.1	251850	251850	T	G	100	45	G	G	polC	100	100	23	22	23	22
NC_003098.1	251859	251859	A	G	100	45	L	L	polC	100	100	24	21	24	21
NC_003098.1	251883	251883	T	C	100	47	Y	Y	polC	100	100	25	22	25	22
NC_003098.1	251898	251898	T	G	97.8	46	S	S	polC	95.7	100	22	23	23	23
NC_003098.1	251916	251916	A	G	100	49	K	K	polC	100	100	21	28	21	28
NC_003098.1	251919	251919	C	T	100	49	N	N	polC	100	100	21	28	21	28
NC_003098.1	251931	251931	C	T	100	45	A	A	polC	100	100	20	25	20	25
NC_003098.1	251937	251937	G	A	100	45	K	K	polC	100	100	19	26	19	26
NC_003098.1	251943	251943	C	T	97.9	47	D	D	polC	95	100	19	27	20	27
NC_003098.1	251970	251970	A	T	100	47	R	R	polC	100	100	20	27	20	27
NC_003098.1	251976	251976	A	T	100	51	R	R	polC	100	100	22	29	22	29
NC_003098.1	252024	252024	A	G	98.3	58	V	V	polC	100	97.1	23	34	23	35
NC_003098.1	252027	252027	G	A	100	56	Q	Q	polC	100	100	22	34	22	34
NC_003098.1	252030	252030	T	C	98.2	55	D	D	polC	100	97	22	32	22	33
NC_003098.1	252031	252031	C	G	94.5	55	L	V	polC	95.5	93.9	21	31	22	33
NC_003098.1	252066	252066	G	A	95.3	64	L	L	polC	96.4	94.4	27	34	28	36
NC_003098.1	252078	252078	T	A	96.8	63	G	G	polC	96.7	97	29	32	30	33
NC_003098.1	252081	252081	G	A	96.7	61	E	E	polC	96.7	96.8	29	30	30	31
NC_003098.1	252084	252084	T	A	95.1	61	R	R	polC	93.3	96.8	28	30	30	31
NC_003098.1	252111	252111	C	T	96.9	64	N	N	polC	97.2	96.4	35	27	36	28
NC_003098.1	252120	252120	T	C	95.1	61	T	T	polC	93.9	96.4	31	27	33	28
NC_003098.1	252130	252130	T	C	96.6	58	L	L	polC	97	96	32	24	33	25
NC_003098.1	252132	252132	G	A	98.2	57	L	L	polC	97	100	32	24	33	24
NC_003098.1	252141	252141	C	A	96.9	64	V	V	polC	95	100	38	24	40	24
NC_003098.1	252147	252147	G	A	98.5	68	E	E	polC	97.5	100	39	28	40	28
NC_003098.1	252150	252150	T	C	95.7	70	I	I	polC	95	96.7	38	29	40	30
NC_003098.1	252156	252156	A	G	97.1	70	A	A	polC	95	100	38	30	40	30
NC_003098.1	252189	252189	T	C	96.9	65	A	A	polC	94.7	100	36	27	38	27
NC_003098.1	252204	252204	G	A	100	62	G	G	polC	100	100	39	23	39	23
NC_003098.1	252210	252210	C	T	100	62	V	V	polC	100	100	39	23	39	23
NC_003098.1	252219	252219	T	C	100	60	F	F	polC	100	100	39	21	39	21
NC_003098.1	252270	252270	G	T	98.2	56	G	G	polC	100	96.6	27	28	27	29
NC_003098.1	252273	252273	A	G	96.5	57	I	M	polC	100	93.1	28	27	28	29
NC_003098.1	252300	252300	C	T	98.5	66	V	V	polC	100	97	33	32	33	33
NC_003098.1	252309	252309	C	T	96.9	64	V	V	polC	97	96.8	32	30	33	31
NC_003098.1	252328	252328	G	A	97	67	D	N	polC	97.1	97	33	32	34	33
NC_003098.1	252333	252333	A	G	98.5	67	L	L	polC	100	97.1	33	33	33	34
NC_003098.1	252336	252336	A	G	98.5	65	S	S	polC	100	97	32	32	32	33
NC_003098.1	252342	252342	A	G	96.9	65	A	A	polC	96.9	97	31	32	32	33
NC_003098.1	252372	252372	G	A	98.5	66	T	T	polC	100	97.1	32	33	32	34
NC_003098.1	252375	252375	A	C	95.5	66	G	G	polC	100	90.9	33	30	33	33
NC_003098.1	252384	252384	T	C	97.1	69	A	A	polC	100	94.3	34	33	34	35
NC_003098.1	252414	252414	C	T	100	61	A	A	polC	100	100	32	29	32	29
NC_003098.1	252438	252438	T	C	96.5	57	V	V	polC	93.8	100	30	25	32	25
NC_003098.1	252471	252471	G	A	100	56	G	G	polC	100	100	28	28	28	28
NC_003098.1	252477	252477	C	T	100	52	P	P	polC	100	100	25	27	25	27
NC_003098.1	252495	252495	A	T	98.1	53	T	T	polC	96.3	100	26	26	27	26
NC_003098.1	252501	252501	A	G	100	56	L	L	polC	100	100	28	28	28	28
NC_003098.1	252543	252543	A	G	97.8	46	L	L	polC	95	100	19	26	20	26
NC_003098.1	252553	252553	T	C	100	48	L	L	polC	100	100	20	28	20	28
NC_003098.1	252564	252564	C	T	100	45	F	F	polC	100	100	18	27	18	27
NC_003098.1	252570	252570	A	G	97.8	46	E	E	polC	94.1	100	16	29	17	29
NC_003098.1	252621	252621	C	A	100	46	G	G	polC	100	100	21	25	21	25
NC_003098.1	252633	252633	T	C	97.6	42	A	A	polC	100	95.7	19	22	19	23
NC_003098.1	252636	252636	T	C	100	46	N	N	polC	100	100	20	26	20	26
NC_003098.1	252650	252650	A	G	94.1	51	D	G	polC	95.5	93.1	21	27	22	29
NC_003098.1	252654	252654	T	G	96.1	51	L	L	polC	95.5	96.6	21	28	22	29
NC_003098.1	252684	252684	G	A	96	50	T	T	polC	96.2	95.8	25	23	26	24
NC_003098.1	252687	252687	G	T	93.9	49	L	L	polC	96.2	91.3	25	21	26	23
NC_003098.1	252702	252702	C	T	95.8	48	N	N	polC	95.8	95.8	23	23	24	24
NC_003098.1	252723	252723	C	T	94.5	55	R	R	polC	96.4	92.6	27	25	28	27
NC_003098.1	252735	252735	G	A	96.2	53	G	G	polC	100	92.6	26	25	26	27
NC_003098.1	252762	252762	C	T	100	50	A	A	polC	100	100	19	31	19	31
NC_003098.1	252765	252765	G	A	100	50	L	L	polC	100	100	20	30	20	30
NC_003098.1	252786	252786	C	T	97.8	46	N	N	polC	95.7	100	22	23	23	23
NC_003098.1	252801	252801	G	T	97.8	46	A	A	polC	95.2	100	20	25	21	25
NC_003098.1	252804	252804	T	A	97.8	45	T	T	polC	95.2	100	20	24	21	24
NC_003098.1	252810	252810	T	C	95.8	48	R	R	polC	95.5	96.2	21	25	22	26
NC_003098.1	252837	252837	A	G	96.5	57	V	V	polC	96.3	96.7	26	29	27	30
NC_003098.1	252838	252838	G	T	98.2	57	A	S	polC	96.3	100	26	30	27	30
NC_003098.1	252858	252858	C	T	96.2	52	T	T	polC	92.3	100	24	26	26	26
NC_003098.1	252864	252864	A	G	95.7	47	L	L	polC	91.7	100	22	23	24	23
NC_003098.1	252871	252871	C	T	97.2	36	L	F	polC	95	100	19	16	20	16
NC_003098.1	252873	252873	C	A	94.3	35	L	L	polC	89.5	100	17	16	19	16
NC_003098.1	252883	252883	C	T	96.6	29	L	L	polC	93.8	100	15	13	16	13
NC_003098.1	252885	252885	A	G	96.6	29	L	L	polC	93.8	100	15	13	16	13
NC_003098.1	252888	252888	C	T	96.6	29	I	I	polC	93.8	100	15	13	16	13
NC_003098.1	252903	252903	C	T	93.1	29	Y	Y	polC	93.3	92.9	14	13	15	14
NC_003098.1	252921	252921	G	A	95.7	23	K	K	polC	100	92.3	10	12	10	13
NC_003098.1	253107	253107	T	C	100	26	S	S	polC	100	100	12	14	12	14
NC_003098.1	253110	253110	A	G	100	28	Q	Q	polC	100	100	13	15	13	15
NC_003098.1	253122	253122	G	A	100	34	A	A	polC	100	100	17	17	17	17
NC_003098.1	253146	253146	T	C	100	46	Y	Y	polC	100	100	23	23	23	23
NC_003098.1	253155	253155	C	T	100	46	I	I	polC	100	100	24	22	24	22
NC_003098.1	253170	253170	G	A	100	54	P	P	polC	100	100	26	28	26	28
NC_003098.1	253180	253180	G	A	100	53	A	T	polC	100	100	27	26	27	26
NC_003098.1	253182	253182	G	T	100	54	A	A	polC	100	100	28	26	28	26
NC_003098.1	253194	253194	T	C	100	46	A	A	polC	100	100	24	22	24	22
NC_003098.1	253197	253197	A	G	100	48	K	K	polC	100	100	26	22	26	22
NC_003098.1	253218	253218	G	A	100	49	E	E	polC	100	100	29	20	29	20
NC_003098.1	253239	253239	G	A	100	54	K	K	polC	100	100	32	22	32	22
NC_003098.1	253251	253251	G	A	95.9	49	E	E	polC	92.3	100	24	23	26	23
NC_003098.1	253254	253254	T	G	95.8	48	V	V	polC	92.3	100	24	22	26	22
NC_003098.1	253296	253296	T	C	100	44	V	V	polC	100	100	23	21	23	21
NC_003098.1	253311	253311	G	A	100	44	P	P	polC	100	100	24	20	24	20
NC_003098.1	253326	253326	T	C	100	42	Y	Y	polC	100	100	22	20	22	20
NC_003098.1	253407	253407	A	T	100	51	A	A	polC	100	100	27	24	27	24
NC_003098.1	253410	253410	A	T	100	51	P	P	polC	100	100	27	24	27	24
NC_003098.1	253416	253416	A	C	100	48	P	P	polC	100	100	26	22	26	22
NC_003098.1	253437	253437	T	C	95.8	48	T	T	polC	91.7	100	22	24	24	24
NC_003098.1	253474	253474	G	A	100	42	E	K	polC	100	100	21	21	21	21
NC_003098.1	253477	253477	C	T	97.6	42	L	L	polC	95.5	100	21	20	22	20
NC_003098.1	253479	253479	G	A	100	40	L	L	polC	100	100	21	19	21	19
NC_003098.1	253485	253485	T	G	100	41	R	R	polC	100	100	21	20	21	20
NC_003098.1	253489	253489	C	T	97.5	40	L	L	polC	100	94.7	21	18	21	19
NC_003098.1	253494	253494	T	C	95.1	41	V	V	polC	95.2	95	20	19	21	20
NC_003098.1	253524	253524	A	C	97.7	43	I	I	polC	95.7	100	22	20	23	20
NC_003098.1	253539	253539	A	G	100	34	E	E	polC	100	100	19	15	19	15
NC_003098.1	253551	253551	T	G	100	35	G	G	polC	100	100	20	15	20	15
NC_003098.1	253560	253560	T	C	100	29	Y	Y	polC	100	100	18	11	18	11
NC_003098.1	253563	253563	G	A	93.5	31	T	T	polC	89.5	100	17	12	19	12
NC_003098.1	253572	253572	C	T	100	34	I	I	polC	100	100	22	12	22	12
NC_003098.1	253581	253581	T	G	100	35	A	A	polC	100	100	22	13	22	13
NC_003098.1	253590	253590	A	G	97.3	37	T	T	polC	100	92.9	23	13	23	14
NC_003098.1	253593	253593	T	C	100	38	V	V	polC	100	100	23	15	23	15
NC_003098.1	253599	253599	G	A	100	40	E	E	polC	100	100	24	16	24	16
NC_003098.1	253608	253608	T	C	97.9	48	Y	Y	polC	96.3	100	26	21	27	21
NC_003098.1	253650	253650	T	C	98.3	58	I	I	polC	96.7	100	29	28	30	28
NC_003098.1	253675	253675	T	C	98.2	56	L	L	polC	96.6	100	28	27	29	27
NC_003098.1	253680	253680	A	C	94.5	55	T	T	polC	89.3	100	25	27	28	27
NC_003098.1	253683	253683	C	T	98.2	55	S	S	polC	96.4	100	27	27	28	27
NC_003098.1	253686	253686	A	T	98.2	56	I	I	polC	96.6	100	28	27	29	27
NC_003098.1	253698	253698	A	G	93.9	49	G	G	polC	87.5	100	21	25	24	25
NC_003098.1	253743	253743	T	C	98.3	59	S	S	polC	96.3	100	26	32	27	32
NC_003098.1	253758	253758	T	C	98.2	57	Y	Y	polC	100	96.6	28	28	28	29
NC_003098.1	253764	253764	T	G	96.4	56	V	V	polC	100	92.9	28	26	28	28
NC_003098.1	253836	253836	T	C	98.4	63	S	S	polC	96.6	100	28	34	29	34
NC_003098.1	253853	253853	G	A	98.4	61	G	D	polC	96.7	100	29	31	30	31
NC_003098.1	253915	253915	C	A	94.3	53	H	N	polC	93.1	95.8	27	23	29	24
NC_003098.1	253941	253941	C	T	93.2	59	H	H	polC	93.8	92.6	30	25	32	27
NC_003098.1	253950	253950	T	C	93.4	61	S	S	polC	93.9	92.9	31	26	33	28
NC_003098.1	253971	253971	G	T	93.2	59	P	P	polC	96.6	90	28	27	29	30
NC_003098.1	253974	253974	T	C	95.2	63	F	F	polC	96.7	93.9	29	31	30	33
NC_003098.1	254040	254040	T	C	96.7	61	D	D	polC	96.6	96.9	28	31	29	32
NC_003098.1	254082	254082	A	G	96.6	59	E	E	polC	96.3	96.9	26	31	27	32
NC_003098.1	254106	254106	A	G	98.3	59	T	T	polC	100	96.6	30	28	30	29
NC_003098.1	254139	254139	A	C	100	58	G	G	polC	100	100	28	30	28	30
NC_003098.1	254190	254190	A	G	96.6	58	E	E	polC	96.2	96.9	25	31	26	32
NC_003098.1	254193	254193	A	T	96.6	58	V	V	polC	96.2	96.9	25	31	26	32
NC_003098.1	254211	254211	A	T	98.2	55	G	G	polC	100	97	22	32	22	33
NC_003098.1	254214	254214	G	A	100	54	A	A	polC	100	100	23	31	23	31
NC_003098.1	254217	254217	G	T	100	54	A	A	polC	100	100	23	31	23	31
NC_003098.1	254229	254229	G	A	96.4	55	R	R	polC	95.7	96.9	22	31	23	32
NC_003098.1	254235	254235	A	G	98.2	55	T	T	polC	100	97	22	32	22	33
NC_003098.1	254238	254238	C	A	100	58	G	G	polC	100	100	23	35	23	35
NC_003098.1	254256	254256	C	T	100	61	I	I	polC	100	100	25	36	25	36
NC_003098.1	254268	254268	G	T	100	60	P	P	polC	100	100	24	36	24	36
NC_003098.1	254313	254313	A	G	96.7	61	A	A	polC	96.4	97	27	32	28	33
NC_003098.1	254319	254319	T	C	95.1	61	D	D	polC	92.9	97	26	32	28	33
NC_003098.1	254322	254322	C	G	96.7	61	V	V	polC	96.6	96.9	28	31	29	32
NC_003098.1	254358	254358	C	T	96.5	57	H	H	polC	96.4	96.6	27	28	28	29
NC_003098.1	254364	254364	C	T	94.4	54	I	I	polC	92.6	96.3	25	26	27	27
NC_003098.1	254442	254442	T	G	92	50	G	G	polC	93.1	90.5	27	19	29	21
NC_003098.1	254443	254443	A	C	90.4	52	I	L	polC	90	90.9	27	20	30	22
NC_003098.1	254455	254455	A	G	94.1	51	K	E	polC	93.1	95.5	27	21	29	22
NC_003098.1	254460	254460	T	C	90.6	53	I	I	polC	90	91.3	27	21	30	23
NC_003098.1	254487	254487	A	C	94.9	59	A	A	polC	94.4	95.7	34	22	36	23
NC_003098.1	254514	254514	G	A	95.1	61	G	G	polC	94.4	96	34	24	36	25
NC_003098.1	254520	254520	A	T	96.6	59	T	T	polC	97.1	96	33	24	34	25
NC_003098.1	254526	254526	A	G	95	60	E	E	polC	97.1	92.3	33	24	34	26
NC_003098.1	254532	254532	T	C	96.8	63	I	I	polC	97.1	96.4	34	27	35	28
NC_003098.1	254553	254553	A	G	97	67	L	L	polC	100	93.1	38	27	38	29
NC_003098.1	254562	254562	A	C	95.7	70	P	P	polC	94.9	96.8	37	30	39	31
NC_003098.1	254580	254580	C	T	96.1	76	F	F	polC	97.6	94.3	40	33	41	35
NC_003098.1	254604	254604	C	A	97.2	71	T	T	polC	100	94.6	34	35	34	37
NC_003098.1	254613	254613	A	C	97.2	71	T	T	polC	100	94.7	33	36	33	38
NC_003098.1	254635	254635	C	T	95.5	67	L	L	polC	96.4	94.9	27	37	28	39
NC_003098.1	254673	254673	G	A	100	67	G	G	polC	100	100	27	40	27	40
NC_003098.1	254679	254679	T	C	100	67	A	A	polC	100	100	26	41	26	41
NC_003098.1	254814	254814	T	A	98.4	63	G	G	polC	97.1	100	33	29	34	29
NC_003098.1	254823	254823	A	C	95.1	61	L	L	polC	91.2	100	31	27	34	27
NC_003098.1	254832	254832	A	C	100	66	S	S	polC	100	100	33	33	33	33
NC_003098.1	254841	254841	G	A	98.6	69	E	E	polC	100	97.3	32	36	32	37
NC_003098.1	254842	254842	A	C	98.6	69	R	R	polC	100	97.3	32	36	32	37
NC_003098.1	254844	254844	A	C	98.6	69	R	S	polC	100	97.3	32	36	32	37
NC_003098.1	254853	254853	T	C	100	73	Y	Y	polC	100	100	35	38	35	38
NC_003098.1	254880	254880	G	A	100	74	V	V	polC	100	100	33	41	33	41
NC_003098.1	254913	254913	T	C	98.6	70	I	I	polC	100	97.4	32	37	32	38
NC_003098.1	254931	254931	G	A	97.4	76	K	K	polC	100	95.1	35	39	35	41
NC_003098.1	254962	254962	T	C	100	67	L	L	polC	100	100	32	35	32	35
NC_003098.1	254988	254988	C	T	100	61	H	H	polC	100	100	31	30	31	30
NC_003098.1	254994	254994	T	C	98.4	62	P	P	polC	100	96.9	30	31	30	32
NC_003098.1	255021	255021	C	T	97.1	68	S	S	polC	96.9	97.2	31	35	32	36
NC_003098.1	255024	255024	T	C	97	67	I	I	polC	100	94.3	32	33	32	35
NC_003098.1	255036	255036	T	A	98.5	68	A	A	polC	100	97.1	34	33	34	34
NC_003098.1	255069	255069	G	T	97	66	E	D	polC	97	97	32	32	33	33
NC_003098.1	255078	255078	G	A	98.4	63	K	K	polC	100	97	30	32	30	33
NC_003098.1	255120	255120	A	G	98.3	59	E	E	polC	100	97.1	25	33	25	34
NC_003098.1	255135	255135	A	G	100	59	E	E	polC	100	100	29	30	29	30
NC_003098.1	255138	255138	C	T	100	59	I	I	polC	100	100	29	30	29	30
NC_003098.1	255141	255141	T	C	100	62	D	D	polC	100	100	30	32	30	32
NC_003098.1	255171	255171	G	A	98.2	55	E	E	polC	100	96.6	26	28	26	29
NC_003098.1	255183	255183	A	T	98.1	54	R	R	polC	100	96.3	27	26	27	27
NC_003098.1	255198	255198	C	A	100	53	G	G	polC	100	100	27	26	27	26
NC_003098.1	255204	255204	A	C	100	54	L	F	polC	100	100	26	28	26	28
NC_003098.1	255255	255255	T	C	96.4	56	L	L	polC	100	92.6	29	25	29	27
NC_003098.1	255256	255256	A	G	96.6	58	I	V	polC	93.3	100	28	28	30	28
NC_003098.1	255261	255261	A	G	100	58	P	P	polC	100	100	30	28	30	28
NC_003098.1	255291	255291	G	A	100	49	E	E	polC	100	100	21	28	21	28
NC_003098.1	370714	370714	G	C	98.1	52	G	A	dagA	96.8	100	30	21	31	21
NC_003098.1	1102601	1102601	G	A	97.7	44	H	Y	SPR_RS05495	95	100	19	24	20	24
NC_003098.1	1859659	1859659	A	G	100	55	Y	Y	pgi	100	100	24	31	24	31
NC_003098.1	1859695	1859695	A	G	100	53	Y	Y	pgi	100	100	26	27	26	27
NC_003098.1	1859713	1859713	A	T	100	57	A	A	pgi	100	100	29	28	29	28
NC_003098.1	1859794	1859794	A	G	96.6	58	A	A	pgi	100	93.8	26	30	26	32
NC_003098.1	1859818	1859818	T	A	96.7	61	A	A	pgi	100	93.3	31	28	31	30
NC_003098.1	1859839	1859839	G	T	98.2	55	A	A	pgi	100	96.7	25	29	25	30
NC_003098.1	1859869	1859869	A	G	100	53	D	D	pgi	100	100	26	27	26	27
NC_003098.1	1859891	1859891	C	T	100	55	G	E	pgi	100	100	28	27	28	27
NC_003098.1	1859896	1859896	A	G	98.3	59	G	G	pgi	96.6	100	28	30	29	30
NC_003098.1	1859905	1859905	G	A	100	58	D	D	pgi	100	100	29	29	29	29
NC_003098.1	1859965	1859965	A	G	100	63	A	A	pgi	100	100	34	29	34	29
NC_003098.1	1860004	1860004	A	G	96.3	54	F	F	pgi	96	96.6	24	28	25	29
NC_003098.1	1860007	1860007	G	A	96.4	55	V	V	pgi	96	96.7	24	29	25	30
NC_003098.1	1860019	1860019	A	G	98.2	57	I	I	pgi	100	96.7	27	29	27	30
NC_003098.1	1860022	1860022	C	A	100	57	A	A	pgi	100	100	28	29	28	29
NC_003098.1	1860055	1860055	T	C	98.2	56	V	V	pgi	96.4	100	27	28	28	28
NC_003098.1	1860130	1860130	T	A	100	51	A	A	pgi	100	100	28	23	28	23
NC_003098.1	1860154	1860154	G	A	100	51	R	R	pgi	100	100	29	22	29	22
NC_003098.1	1860190	1860190	A	G	97.9	47	N	N	pgi	100	95.8	23	23	23	24
NC_003098.1	1860214	1860214	T	G	100	54	A	A	pgi	100	100	27	27	27	27
NC_003098.1	1860235	1860235	A	G	100	48	I	I	pgi	100	100	19	29	19	29
NC_003098.1	1860244	1860244	C	T	100	47	V	V	pgi	100	100	18	29	18	29
NC_003098.1	1860253	1860253	A	G	97.9	47	V	V	pgi	100	96.4	19	27	19	28
NC_003098.1	1860268	1860268	C	T	100	50	K	K	pgi	100	100	20	30	20	30
NC_003098.1	1860295	1860295	G	A	100	60	R	R	pgi	100	100	24	36	24	36
NC_003098.1	1860310	1860310	G	A	100	59	R	R	pgi	100	100	25	34	25	34
NC_003098.1	1860319	1860319	T	G	100	60	K	N	pgi	100	100	26	34	26	34
NC_003098.1	1860331	1860331	G	A	100	60	D	D	pgi	100	100	26	34	26	34
NC_003098.1	1860545	1860545	T	A	100	22				100	100	11	11	11	11
NC_003098.1	1860546	1860546	G	-	95.5	22				100	90.9	11	10	11	11
NC_003098.1	1860593	1860593	G	C	96.2	26				92.3	100	12	13	13	13
NC_003098.1	1860602	1860602	T	C	96.3	27				92.3	100	12	14	13	14
NC_003098.1	1860635	1860635	C	T	100	24				100	100	8	16	8	16
NC_003098.1	1860646	1860646	A	G	100	31				100	100	11	20	11	20
NC_003098.1	1860787	1860787	A	G	100	47	S	P	guaA	100	100	36	11	36	11
NC_003098.1	1860845	1860845	T	G	95.9	49	S	S	guaA	97.2	92.3	35	12	36	13
NC_003098.1	1860920	1860920	C	T	95.7	47	G	G	guaA	96.7	94.1	29	16	30	17
NC_003098.1	1860932	1860932	T	C	95.8	48	G	G	guaA	100	89.5	29	17	29	19
NC_003098.1	1860995	1860995	G	A	100	44	V	V	guaA	100	100	21	23	21	23
NC_003098.1	1861043	1861043	C	T	100	52	K	K	guaA	100	100	27	25	27	25
NC_003098.1	1861052	1861052	T	G	100	47	A	A	guaA	100	100	23	24	23	24
NC_003098.1	1861067	1861067	G	A	100	44	D	D	guaA	100	100	22	22	22	22
NC_003098.1	1861073	1861073	G	C	97.8	45	V	V	guaA	95.7	100	22	22	23	22
NC_003098.1	1861076	1861076	C	T	100	47	L	L	guaA	100	100	24	23	24	23
NC_003098.1	1861099	1861099	C	T	98.2	55	V	I	guaA	96.8	100	30	24	31	24
NC_003098.1	1861127	1861127	A	G	100	58	H	H	guaA	100	100	30	28	30	28
NC_003098.1	1861130	1861130	A	G	100	57	V	V	guaA	100	100	30	27	30	27
NC_003098.1	1861139	1861139	G	A	100	61	G	G	guaA	100	100	30	31	30	31
NC_003098.1	1861142	1861142	T	G	96.7	61	G	G	guaA	100	93.5	30	29	30	31
NC_003098.1	1861181	1861181	A	G	98.4	63	R	R	guaA	96.8	100	30	32	31	32
NC_003098.1	1861242	1861242	A	C	100	57	I	S	guaA	100	100	27	30	27	30
NC_003098.1	1861344	1861344	C	T	100	44	G	D	guaA	100	100	23	21	23	21
NC_003098.1	1861392	1861392	A	C	100	46				100	100	25	21	25	21
NC_003098.1	1861442	1861442	A	G	97.9	48				100	96.3	21	26	21	27
NC_003098.1	1861484	1861484	G	A					patB
NC_003098.1	1861514	1861514	A	G	100	42	Y	Y	patB	100	100	18	24	18	24
NC_003098.1	1861517	1861517	A	G	100	41	F	F	patB	100	100	18	23	18	23
NC_003098.1	1861529	1861529	C	T	97.6	42	K	K	patB	93.8	100	15	26	16	26
NC_003098.1	1861553	1861553	A	G	100	44	R	R	patB	100	100	17	27	17	27
NC_003098.1	1861592	1861592	A	G	100	48	D	D	patB	100	100	26	22	26	22
NC_003098.1	1861604	1861604	A	G	97.9	48	I	I	patB	100	95.5	26	21	26	22
NC_003098.1	1861610	1861610	T	C	100	50	K	K	patB	100	100	27	23	27	23
NC_003098.1	1861616	1861616	G	A	93.8	48	R	R	patB	92.3	95.5	24	21	26	22
NC_003098.1	1861637	1861637	A	G	100	49	T	T	patB	100	100	27	22	27	22
NC_003098.1	1861643	1861643	A	G	100	47	G	G	patB	100	100	27	20	27	20
NC_003098.1	1861656	1861656	A	G	100	46	V	A	patB	100	100	27	19	27	19
NC_003098.1	1861670	1861670	T	C	100	49	Q	Q	patB	100	100	29	20	29	20
NC_003098.1	1861709	1861709	T	G	98.4	63	A	A	patB	97.3	100	36	26	37	26
NC_003098.1	1861747	1861747	G	A	100	64	L	L	patB	100	100	31	33	31	33
NC_003098.1	1861760	1861760	T	A	100	63	S	S	patB	100	100	31	32	31	32
NC_003098.1	1861772	1861772	C	T	98.5	65	K	K	patB	100	97.1	31	33	31	34
NC_003098.1	1861783	1861783	C	T	92.6	68	A	T	patB	96.9	88.9	31	32	32	36
NC_003098.1	1861784	1861784	T	C	100	68	S	S	patB	100	100	32	36	32	36
NC_003098.1	1861787	1861787	A	G	98.5	67	F	F	patB	100	97.1	32	34	32	35
NC_003098.1	1861808	1861808	A	G	100	65	I	I	patB	100	100	31	34	31	34
NC_003098.1	1861835	1861835	A	G	100	60	S	S	patB	100	100	31	29	31	29
NC_003098.1	1861844	1861844	A	G	100	58	Y	Y	patB	100	100	30	28	30	28
NC_003098.1	1861853	1861853	A	G	100	58	I	I	patB	100	100	30	28	30	28
NC_003098.1	1861856	1861856	G	A	100	59	H	H	patB	100	100	30	29	30	29
NC_003098.1	1861865	1861865	T	C	96.7	60	K	K	patB	96.9	96.4	31	27	32	28
NC_003098.1	1861868	1861868	T	G	100	60	A	A	patB	100	100	33	27	33	27
NC_003098.1	1861875	1861875	A	G	100	57	V	A	patB	100	100	31	26	31	26
NC_003098.1	1861889	1861889	C	T	98.2	57	Q	Q	patB	100	96	32	24	32	25
NC_003098.1	1861913	1861913	T	A
NC_003098.1	1861955	1861955	T	C	98.2	57	Q	Q	patB	96.6	100	28	28	29	28
NC_003098.1	1861961	1861961	T	G	100	52	V	V	patB	100	100	25	27	25	27
NC_003098.1	1861982	1861982	A	G	100	50	L	L	patB	100	100	25	25	25	25
NC_003098.1	1861991	1861991	T	C	97.9	48	L	L	patB	95.7	100	22	25	23	25
NC_003098.1	1861994	1861994	G	A	100	46	D	D	patB	100	100	23	23	23	23
NC_003098.1	1862001	1862001	C	T	100	42	G	D	patB	100	100	20	22	20	22
NC_003098.1	1862006	1862006	A	G	100	41	I	I	patB	100	100	21	20	21	20
NC_003098.1	1862015	1862015	A	G	97.6	42	G	G	patB	95	100	19	22	20	22
NC_003098.1	1862030	1862030	G	A	100	39	G	G	patB	100	100	19	20	19	20
NC_003098.1	1862084	1862084	T	C	97.4	38	G	G	patB	100	94.4	20	17	20	18
NC_003098.1	1862090	1862090	A	C	100	39	G	G	patB	100	100	21	18	21	18
NC_003098.1	1862108	1862108	T	C	100	44	A	A	patB	100	100	23	21	23	21
NC_003098.1	1862120	1862120	G	A	95.3	43	G	G	patB	95.5	95.2	21	20	22	21
NC_003098.1	1862126	1862126	A	C	100	42	P	P	patB	100	100	22	20	22	20
NC_003098.1	1862129	1862129	G	A	97.6	42	A	A	patB	95.5	100	21	20	22	20
NC_003098.1	1862132	1862132	A	G	97.7	43	S	S	patB	100	95.2	22	20	22	21
NC_003098.1	1862171	1862171	G	A	97.9	48	Y	Y	patB	95.7	100	22	25	23	25
NC_003098.1	1862177	1862177	A	G	100	51	F	F	patB	100	100	24	27	24	27
NC_003098.1	1862183	1862183	G	A	100	46	I	I	patB	100	100	22	24	22	24
NC_003098.1	1862186	1862186	A	G	97.7	44	H	H	patB	100	95.8	20	23	20	24
NC_003098.1	1862189	1862189	A	G	97.8	45	S	S	patB	95.2	100	20	24	21	24
NC_003098.1	1862203	1862203	T	C	100	48	S	G	patB	100	100	21	27	21	27
NC_003098.1	1862223	1862223	G	A	98.1	53	T	I	patB	100	96.8	22	30	22	31
NC_003098.1	1862249	1862249	C	T	100	57	E	E	patB	100	100	23	34	23	34
NC_003098.1	1862258	1862258	A	G	98.3	58	D	D	patB	100	97.2	22	35	22	36
NC_003098.1	1862276	1862276	T	C	100	58	R	R	patB	100	100	23	35	23	35
NC_003098.1	1862285	1862285	T	A	98.2	57	G	G	patB	95.7	100	22	34	23	34
NC_003098.1	1862288	1862288	A	T	100	58	T	T	patB	100	100	24	34	24	34
NC_003098.1	1862297	1862297	C	T	96.6	59	L	L	patB	92.3	100	24	33	26	33
NC_003098.1	1862318	1862318	C	A	100	56	A	A	patB	100	100	25	31	25	31
NC_003098.1	1862363	1862363	T	G	98.1	53	A	A	patB	96.3	100	26	26	27	26
NC_003098.1	1862429	1862429	C	T	100	51	S	S	patB	100	100	29	22	29	22
NC_003098.1	1862461	1862461	T	C	100	53	I	V	patB	100	100	30	23	30	23
NC_003098.1	1862522	1862522	T	C	100	63	A	A	patB	100	100	31	32	31	32
NC_003098.1	1862591	1862591	C	A	100	56	V	V	patB	100	100	30	26	30	26
NC_003098.1	1862594	1862594	G	A	98.2	56	A	A	patB	100	95.8	32	23	32	24
NC_003098.1	1862603	1862603	G	A	98.2	57	G	G	patB	96.8	100	30	26	31	26
NC_003098.1	1862609	1862609	G	A	98.1	54	I	I	patB	96.6	100	28	25	29	25
NC_003098.1	1862612	1862612	G	A	98.2	55	S	S	patB	96.7	100	29	25	30	25
NC_003098.1	1862618	1862618	A	G	98.3	59	D	D	patB	100	96.4	31	27	31	28
NC_003098.1	1862672	1862672	A	G	100	62	R	R	patB	100	100	29	33	29	33
NC_003098.1	1862702	1862702	A	G	100	58	L	L	patB	100	100	25	33	25	33
NC_003098.1	1862708	1862708	A	G	100	54	A	A	patB	100	100	23	31	23	31
NC_003098.1	1862711	1862711	C	T	100	55	L	L	patB	100	100	24	31	24	31
NC_003098.1	1862713	1862713	A	C	100	57	L	V	patB	100	100	26	31	26	31
NC_003098.1	1862717	1862717	G	T	98.2	55	T	T	patB	96	100	24	30	25	30
NC_003098.1	1862729	1862729	G	A	98.3	59	T	T	patB	96.3	100	26	32	27	32
NC_003098.1	1862738	1862738	A	G	96.4	55	A	A	patB	100	92.9	27	26	27	28
NC_003098.1	1862744	1862744	C	G	98.2	57	T	T	patB	100	96.6	28	28	28	29
NC_003098.1	1862747	1862747	C	T	98.2	57	V	V	patB	96.4	100	27	29	28	29
NC_003098.1	1862798	1862798	G	A	98	50	S	S	patB	100	96	25	24	25	25
NC_003098.1	1862812	1862812	T	C	95.8	48	I	V	patB	100	91.3	25	21	25	23
NC_003098.1	1862815	1862815	A	G	92.2	51	L	L	patB	92.6	91.7	25	22	27	24
NC_003098.1	1862816	1862816	G	A	96.1	51	S	S	patB	92.6	100	25	24	27	24
NC_003098.1	1862822	1862822	G	A	98.1	54	N	N	patB	100	96.2	28	25	28	26
NC_003098.1	1862855	1862855	G	A	98.1	54	T	T	patB	100	96.7	24	29	24	30
NC_003098.1	1862862	1862862	T	C	100	58	H	R	patB	100	100	25	33	25	33
NC_003098.1	1862867	1862867	C	T	98.2	57	L	L	patB	100	97	24	32	24	33
NC_003098.1	1862888	1862888	A	G	100	60	R	R	patB	100	100	28	32	28	32
NC_003098.1	1862913	1862913	T	C	100	62	Q	R	patB	100	100	30	32	30	32
NC_003098.1	1862927	1862927	A	G	96.6	59	F	F	patB	96.6	96.7	28	29	29	30
NC_003098.1	1862933	1862933	A	G	100	59	G	G	patB	100	100	28	31	28	31
NC_003098.1	1862957	1862957	T	C	100	54	E	E	patB	100	100	24	30	24	30
NC_003098.1	1862993	1862993	T	G	95.7	46	V	V	patB	95.5	95.8	21	23	22	24
NC_003098.1	1862999	1862999	A	G	97.8	46	S	S	patB	100	95.5	24	21	24	22
NC_003098.1	1863008	1863008	T	G	100	45	L	L	patB	100	100	25	20	25	20
NC_003098.1	1863026	1863026	G	A	95.6	45	G	G	patB	91.3	100	21	22	23	22
NC_003098.1	1863062	1863062	T	A	100	54	V	V	patB	100	100	27	27	27	27
NC_003098.1	1863082	1863082	T	C	98.2	56	N	D	patB	96.3	100	26	29	27	29
NC_003098.1	1863104	1863104	G	A	96.4	56	A	A	patB	96.7	96.2	29	25	30	26
NC_003098.1	1863109	1863109	G	A	100	53	L	L	patB	100	100	29	24	29	24
NC_003098.1	1863119	1863119	C	T	100	54	A	A	patB	100	100	29	25	29	25
NC_003098.1	1863137	1863137	T	C	98	50	P	P	patB	100	96	25	24	25	25
NC_003098.1	1863146	1863146	G	A	95.8	48	S	S	patB	90.9	100	20	26	22	26
NC_003098.1	1863148	1863148	A	C	100	47	S	A	patB	100	100	21	26	21	26
NC_003098.1	1863157	1863157	A	G	100	47	F	L	patB	100	100	21	26	21	26
NC_003098.1	1863185	1863185	A	G	100	43	V	V	patB	100	100	18	25	18	25
NC_003098.1	1863197	1863197	G	T	100	37	F	L	patB	100	100	16	21	16	21
NC_003098.1	1863199	1863199	A	G	97.1	35	F	L	patB	93.3	100	14	20	15	20
NC_003098.1	1863203	1863203	G	A	100	36	Y	Y	patB	100	100	16	20	16	20
NC_003098.1	1863209	1863209	C	T	100	39	K	K	patB	100	100	19	20	19	20
NC_003098.1	1863247	1863247	T	C	100	32				100	100	14	18	14	18
NC_003098.1	1864033	1864033	A	C			stop	G	patA
NC_003098.1	1864046	1864046	A	G	100	40	Y	Y	patA	100	100	18	22	18	22
NC_003098.1	1864120	1864121	TT	CC	100	58	LN	LD	patA	100	100	27	31	27	31
NC_003098.1	1864124	1864124	A	T	100	58	V	V	patA	100	100	27	31	27	31
NC_003098.1	1864160	1864160	T	C	100	64	K	K	patA	100	100	31	33	31	33
NC_003098.1	1864166	1864166	A	C	95	60	A	A	patA	96.6	93.5	28	29	29	31
NC_003098.1	1864169	1864169	A	G	96.6	59	I	I	patA	100	93.5	28	29	28	31
NC_003098.1	1864172	1864172	A	G	100	58	I	I	patA	100	100	27	31	27	31
NC_003098.1	1864184	1864184	C	T	98.4	61	T	T	patA	96.8	100	30	30	31	30
NC_003098.1	1864187	1864187	C	T	100	61	G	G	patA	100	100	31	30	31	30
NC_003098.1	1864208	1864208	A	G	98.1	54	A	A	patA	100	95.5	32	21	32	22
NC_003098.1	1864217	1864217	C	A	97.8	45	V	V	patA	96.3	100	26	18	27	18
NC_003098.1	1864220	1864220	C	T	100	45	L	L	patA	100	100	27	18	27	18
NC_003098.1	1864222	1864222	A	G	100	44	L	L	patA	100	100	27	17	27	17
NC_003098.1	1864232	1864232	T	C	100	47	K	K	patA	100	100	28	19	28	19
NC_003098.1	1864235	1864235	G	A	100	47	A	A	patA	100	100	29	18	29	18
NC_003098.1	1864247	1864247	T	C	100	53	S	S	patA	100	100	31	22	31	22
NC_003098.1	1864277	1864277	T	C	100	55	P	P	patA	100	100	31	24	31	24
NC_003098.1	1864322	1864322	T	C	100	53	G	G	patA	100	100	25	28	25	28
NC_003098.1	1864328	1864328	A	T	100	52	S	S	patA	100	100	24	28	24	28
NC_003098.1	1864331	1864331	G	A	98	51	F	F	patA	95.8	100	23	27	24	27
NC_003098.1	1864334	1864334	A	G	100	52	N	N	patA	100	100	25	27	25	27
NC_003098.1	1864349	1864349	T	C	98.2	57	E	E	patA	100	97	24	32	24	33
NC_003098.1	1864361	1864361	T	C	98.1	54	E	E	patA	95.7	100	22	31	23	31
NC_003098.1	1864397	1864397	A	G	98	51	A	A	patA	100	96.7	21	29	21	30
NC_003098.1	1864400	1864400	C	T	98	50	Q	Q	patA	100	96.6	21	28	21	29
NC_003098.1	1864443	1864443	-	C	98.2	55	N	R	patA	96	100	24	30	25	30
NC_003098.1	1864444	1864444	T	C					patA
NC_003098.1	1864445	1864445	C	T					patA
NC_003098.1	1864448	1864448	C	-	98.1	52	E	E	patA	95.8	100	23	28	24	28
NC_003098.1	1864448	1864451	CTTC	TTA	98	50	GE	G	patA	95.7	100	22	27	23	27
NC_003098.1	1864469	1864469	T	A	98.3	59	A	A	patA	96.6	100	28	30	29	30
NC_003098.1	1864487	1864487	A	G	98.1	54	L	L	patA	96.4	100	27	26	28	26
NC_003098.1	1864502	1864502	G	A	100	52	L	L	patA	100	100	27	25	27	25
NC_003098.1	1864511	1864511	G	A	100	57	S	S	patA	100	100	29	28	29	28
NC_003098.1	1864514	1864514	A	C	98.3	59	V	V	patA	96.7	100	29	29	30	29
NC_003098.1	1864547	1864547	T	G	100	54	R	R	patA	100	100	29	25	29	25
NC_003098.1	1864562	1864562	A	T	100	56	G	G	patA	100	100	27	29	27	29
NC_003098.1	1864565	1864565	G	A	100	58	I	I	patA	100	100	28	30	28	30
NC_003098.1	1864571	1864571	A	G	100	58	I	I	patA	100	100	27	31	27	31
NC_003098.1	1864580	1864580	G	T	100	55	D	E	patA	100	100	25	30	25	30
NC_003098.1	1864628	1864628	T	C	98.2	56	G	G	patA	100	96.7	26	29	26	30
NC_003098.1	1864640	1864640	C	T	96.6	59	A	A	patA	96.6	96.7	28	29	29	30
NC_003098.1	1864649	1864649	T	C	98.2	57	V	V	patA	96.4	100	27	29	28	29
NC_003098.1	1864751	1864751	T	A	96.7	61	G	G	patA	97	96.4	32	27	33	28
NC_003098.1	1864754	1864754	A	G	96.7	61	V	V	patA	100	92.9	33	26	33	28
NC_003098.1	1864774	1864774	T	C	96.6	58	I	V	patA	93.5	100	29	27	31	27
NC_003098.1	1864784	1864784	G	A	98.4	61	T	T	patA	100	96.3	34	26	34	27
NC_003098.1	1864802	1864802	G	A	98.4	61	D	D	patA	96.7	100	29	31	30	31
NC_003098.1	1864805	1864805	A	C	95	60	L	L	patA	93.3	96.7	28	29	30	30
NC_003098.1	1864829	1864829	G	A	98.3	58	S	S	patA	100	96.4	30	27	30	28
NC_003098.1	1864907	1864907	A	G	98.1	53	V	V	patA	100	96.4	25	27	25	28
NC_003098.1	1864913	1864913	A	G	98	51	S	S	patA	95.7	100	22	28	23	28
NC_003098.1	1864919	1864919	G	A	97.9	48	I	I	patA	95.2	100	20	27	21	27
NC_003098.1	1864925	1864925	A	G	100	47	G	G	patA	100	100	21	26	21	26
NC_003098.1	1864934	1864934	A	T	100	44	S	S	patA	100	100	21	23	21	23
NC_003098.1	1864955	1864955	T	C	100	43	G	G	patA	100	100	20	23	20	23
NC_003098.1	1864958	1864958	C	T	100	43	A	A	patA	100	100	20	23	20	23
NC_003098.1	1864961	1864961	G	A	93.3	45	V	V	patA	90.9	95.7	20	22	22	23
NC_003098.1	1864997	1864997	A	G	97.7	44	V	V	patA	100	95	24	19	24	20
NC_003098.1	1865039	1865039	A	G	98	51	I	I	patA	96.8	100	30	20	31	20
NC_003098.1	1865048	1865048	G	A	100	53	N	N	patA	100	100	33	20	33	20
NC_003098.1	1865057	1865057	A	G	98.1	52	L	L	patA	100	95	32	19	32	20
NC_003098.1	1865072	1865072	G	A	98.1	52	V	V	patA	96.7	100	29	22	30	22
NC_003098.1	1865078	1865078	T	C	100	55	T	T	patA	100	100	32	23	32	23
NC_003098.1	1865093	1865093	T	C	98.1	53	Q	Q	patA	100	95.2	32	20	32	21
NC_003098.1	1865132	1865132	G	A	98.2	55	G	G	patA	96.4	100	27	27	28	27
NC_003098.1	1865135	1865135	A	G	98.1	53	R	R	patA	100	96	28	24	28	25
NC_003098.1	1865138	1865138	T	C	98.1	53	L	L	patA	96.3	100	26	26	27	26
NC_003098.1	1865140	1865140	A	G	100	51	L	L	patA	100	100	26	25	26	25
NC_003098.1	1865150	1865150	G	A	100	52	A	A	patA	100	100	26	26	26	26
NC_003098.1	1865186	1865186	T	C	98.1	52	K	K	patA	95.5	100	21	30	22	30
NC_003098.1	1865189	1865189	A	G	100	51	A	A	patA	100	100	21	30	21	30
NC_003098.1	1865201	1865201	C	T	98	49	G	G	patA	100	96.7	19	29	19	30
NC_003098.1	1865210	1865210	T	C	100	48	G	G	patA	100	100	19	29	19	29
NC_003098.1	1865281	1865281	A	G	90.9	55	L	L	patA	92.9	88.9	26	24	28	27
NC_003098.1	1865294	1865294	T	C	100	52	L	L	patA	100	100	26	26	26	26
NC_003098.1	1865296	1865296	G	A	96.1	51	L	L	patA	96	96.2	24	25	25	26
NC_003098.1	1865303	1865303	C	G	100	48	S	S	patA	100	100	24	24	24	24
NC_003098.1	1865312	1865312	G	A	100	47	F	F	patA	100	100	23	24	23	24
NC_003098.1	1865333	1865333	A	C	100	53	L	L	patA	100	100	28	25	28	25
NC_003098.1	1865357	1865357	A	G	100	54	V	V	patA	100	100	28	26	28	26
NC_003098.1	1865378	1865378	A	G	98.3	58	D	D	patA	100	96.6	29	28	29	29
NC_003098.1	1865390	1865390	T	G	98.3	59	R	R	patA	96.9	100	31	27	32	27
NC_003098.1	1865428	1865428	C	T	98.3	58	D	N	patA	100	96.7	28	29	28	30
NC_003098.1	1865429	1865429	A	G	98.3	59	A	A	patA	100	96.8	28	30	28	31
NC_003098.1	1865447	1865447	A	G	100	60	I	I	patA	100	100	28	32	28	32
NC_003098.1	1865468	1865468	C	T	98.2	57	R	R	patA	100	96.8	26	30	26	31
NC_003098.1	1865474	1865474	G	A	100	57	D	D	patA	100	100	26	31	26	31
NC_003098.1	1865507	1865507	G	A	100	47	L	L	patA	100	100	23	24	23	24
NC_003098.1	1865522	1865522	T	C	98	49	G	G	patA	100	96	24	24	24	25
NC_003098.1	1865543	1865543	T	C	95.7	46	V	V	patA	90.9	100	20	24	22	24
NC_003098.1	1865583	1865583	A	G	98	51	V	A	patA	96.6	100	28	22	29	22
NC_003098.1	1865599	1865599	T	C	98.1	53	T	A	patA	96.8	100	30	22	31	22
NC_003098.1	1865610	1865610	C	T	94.1	51	G	D	patA	100	84.2	32	16	32	19
NC_003098.1	1865615	1865615	G	C	98.1	52	V	V	patA	97	100	32	19	33	19
NC_003098.1	1865626	1865626	G	A	98.1	54	L	L	patA	97	100	32	21	33	21
NC_003098.1	1865686	1865686	G	A	100	53	L	L	patA	100	100	28	25	28	25
NC_003098.1	1865760	1865760	C	T	96.4	55				100	93.9	22	31	22	33
NC_003098.1	1865817	1865817	A	G
NC_003098.1	1865818	1865818	G	A
NC_003098.1	1865820	1865820	A	C
NC_003098.1	1865820	1865820	-	C	92.4	66				93.8	91.2	30	31	32	34
NC_003098.1	1865844	1865844	C	T	100	60				100	100	28	32	28	32
NC_003098.1	1865870	1865870	T	C	100	56				100	100	30	26	30	26
NC_003098.1	1865893	1865893	T	G	100	62	V	V	hexA	100	100	31	31	31	31
NC_003098.1	1865896	1865896	T	C	98.4	62	L	L	hexA	96.8	100	30	31	31	31
NC_003098.1	1865909	1865909	A	G	98.5	65	V	A	hexA	96.9	100	31	33	32	33
NC_003098.1	1865929	1865929	A	G	98.3	60	Y	Y	hexA	96.7	100	29	30	30	30
NC_003098.1	1865932	1865932	C	A	98.2	57	V	V	hexA	100	96.7	27	29	27	30
NC_003098.1	1865938	1865938	C	T	100	59	L	L	hexA	100	100	28	31	28	31
NC_003098.1	1865974	1865974	T	A	100	47	A	A	hexA	100	100	26	21	26	21
NC_003098.1	1865976	1865976	C	G	100	47	A	P	hexA	100	100	26	21	26	21
NC_003098.1	1865977	1865977	C	T	100	47	R	R	hexA	100	100	26	21	26	21
NC_003098.1	1865978	1865978	C	G	100	47	R	T	hexA	100	100	26	21	26	21
NC_003098.1	1865995	1865995	C	T	100	50	Q	Q	hexA	100	100	26	24	26	24
NC_003098.1	1866001	1866001	A	T	100	50	T	T	hexA	100	100	24	26	24	26
NC_003098.1	1866013	1866013	A	T	100	51	T	T	hexA	100	100	26	25	26	25
NC_003098.1	1866025	1866025	G	A	100	32	P	P	hexA	100	100	17	15	17	15
NC_003098.1	1866029	1866029	G	A	100	34	P	L	hexA	100	100	17	17	17	17
NC_003098.1	1866030	1866030	G	T	100	36	P	T	hexA	100	100	18	18	18	18
NC_003098.1	1866035	1866037	CTC	TTT	97.2	36	ES	EN	hexA	100	94.4	18	17	18	18
NC_003098.1	1866043	1866043	T	A	98	49	G	G	hexA	100	96.2	23	25	23	26
NC_003098.1	1866057	1866057	G	A	100	58	L	L	hexA	100	100	28	30	28	30
NC_003098.1	1866087	1866088	AA	GG	98.4	62	LL	LL	hexA	100	97	29	32	29	33
NC_003098.1	1866091	1866091	G	A	98.5	65	D	D	hexA	100	97.1	31	33	31	34
NC_003098.1	1866151	1866151	C	T	100	69	P	P	hexA	100	100	30	39	30	39
NC_003098.1	1866225	1866226	GT	CC	96.8	62	LQ	LE	hexA	96.3	97.1	26	34	27	35
NC_003098.1	1866229	1866229	A	G	100	65	S	S	hexA	100	100	28	37	28	37
NC_003098.1	1866280	1866280	A	G	100	58	A	A	hexA	100	100	25	33	25	33
NC_003098.1	1866289	1866289	G	A	96.7	60	H	H	hexA	96.3	97	26	32	27	33
NC_003098.1	1866298	1866298	G	A	100	57	I	I	hexA	100	100	26	31	26	31
NC_003098.1	1866301	1866301	A	G	98.3	59	Y	Y	hexA	96.4	100	27	31	28	31
NC_003098.1	1866313	1866313	G	A	96.8	62	S	S	hexA	100	93.8	30	30	30	32
NC_003098.1	1866331	1866331	C	A	98.4	62	G	G	hexA	100	96.7	32	29	32	30
NC_003098.1	1866355	1866355	T	A	96.7	61	G	G	hexA	96.9	96.6	31	28	32	29
NC_003098.1	1866358	1866358	C	T	100	58	L	L	hexA	100	100	30	28	30	28
NC_003098.1	1866361	1866361	T	C	100	59	E	E	hexA	100	100	31	28	31	28
NC_003098.1	1866391	1866391	C	T	98.5	65	A	A	hexA	100	96.3	38	26	38	27
NC_003098.1	1866433	1866433	A	G	100	59	F	F	hexA	100	100	34	25	34	25
NC_003098.1	1866442	1866442	C	T	100	60	Q	Q	hexA	100	100	33	27	33	27
NC_003098.1	1866448	1866448	C	T	100	61	S	S	hexA	100	100	33	28	33	28
NC_003098.1	1866472	1866472	G	A	98.4	64	I	I	hexA	100	96.9	32	31	32	32
NC_003098.1	1866475	1866475	A	G	100	62	R	R	hexA	100	100	30	32	30	32
NC_003098.1	1866499	1866499	C	A	100	63	P	P	hexA	100	100	30	33	30	33
NC_003098.1	1866507	1866507	G	A	96.4	55	H	Y	hexA	100	93.3	25	28	25	30
NC_003098.1	1866517	1866517	A	T	100	42	A	A	hexA	100	100	18	24	18	24
NC_003098.1	1866520	1866520	A	T	100	38	P	P	hexA	100	100	17	21	17	21
NC_003098.1	1866523	1866523	A	C	94.7	38	V	V	hexA	94.1	95.2	16	20	17	21
NC_003098.1	1866529	1866529	G	A	100	44	S	S	hexA	100	100	17	27	17	27
NC_003098.1	1866537	1866537	G	A	97.8	45	L	L	hexA	100	96.3	18	26	18	27
NC_003098.1	1866541	1866541	G	A	95.5	44	A	A	hexA	94.4	96.2	17	25	18	26
NC_003098.1	1866554	1866554	G	A	97.7	44	T	M	hexA	100	96.4	16	27	16	28
NC_003098.1	1866574	1866574	A	G	100	39	Y	Y	hexA	100	100	16	23	16	23
NC_003098.1	1866580	1866580	A	T	97.1	35	S	S	hexA	93.8	100	15	19	16	19
NC_003098.1	1866589	1866589	A	G	97.2	36	S	S	hexA	93.3	100	14	21	15	21
NC_003098.1	1866595	1866595	G	A	100	33	N	N	hexA	100	100	16	17	16	17
NC_003098.1	1866598	1866598	T	G	100	37	P	P	hexA	100	100	18	19	18	19
NC_003098.1	1866609	1866609	C	T	97.7	43	V	I	hexA	100	95.5	21	21	21	22
NC_003098.1	1866612	1866612	A	G	97.8	45	L	L	hexA	100	95.5	23	21	23	22
NC_003098.1	1866616	1866616	A	G	100	46	I	I	hexA	100	100	24	22	24	22
NC_003098.1	1866649	1866649	T	G	100	64	P	P	hexA	100	100	35	29	35	29
NC_003098.1	1866704	1866704	C	T	100	58	R	Q	hexA	100	100	32	26	32	26
NC_003098.1	1866763	1866763	C	A	100	47	V	V	hexA	100	100	21	26	21	26
NC_003098.1	1866769	1866769	C	T	97.9	47	A	A	hexA	95.2	100	20	26	21	26
NC_003098.1	1866793	1866793	C	T	97.7	44	T	T	hexA	95.2	100	20	23	21	23
NC_003098.1	1866826	1866826	C	T	95.1	41	Q	Q	hexA	95	95.2	19	20	20	21
NC_003098.1	1866840	1866840	C	T	97.2	36	G	S	hexA	94.7	100	18	17	19	17
NC_003098.1	1866856	1866856	G	A	100	32	R	R	hexA	100	100	17	15	17	15
NC_003098.1	1866865	1866865	T	G	96.4	28	I	I	hexA	100	92.3	15	12	15	13
NC_003098.1	1866877	1866877	G	T	100	24	L	L	hexA	100	100	14	10	14	10
NC_003098.1	1866880	1866880	G	A	100	22	N	N	hexA	100	100	13	9	13	9
NC_003098.1	1866973	1866973	G	A	100	26	R	R	hexA	100	100	10	16	10	16
NC_003098.1	1866997	1866997	T	C	100	32	G	G	hexA	100	100	13	19	13	19
NC_003098.1	1867003	1867003	T	C	97.1	34	Q	Q	hexA	100	95	14	19	14	20
NC_003098.1	1867006	1867006	C	T	97.1	34	S	S	hexA	100	95	14	19	14	20
NC_003098.1	1867021	1867021	A	G	97.7	43	F	F	hexA	100	96.4	15	27	15	28
NC_003098.1	1867057	1867057	G	A	100	49	L	L	hexA	100	100	18	31	18	31
NC_003098.1	1867083	1867083	G	T	100	45	R	R	hexA	100	100	18	27	18	27
NC_003098.1	1867099	1867099	C	T	97.9	48	E	E	hexA	100	96.2	22	25	22	26
NC_003098.1	1867111	1867111	G	A	100	49	S	S	hexA	100	100	23	26	23	26
NC_003098.1	1867113	1867113	T	C	100	49	S	G	hexA	100	100	22	27	22	27
NC_003098.1	1867134	1867134	A	G	96.2	52	C	R	hexA	96	96.3	24	26	25	27
NC_003098.1	1867138	1867138	A	G	100	50	Y	Y	hexA	100	100	23	27	23	27
NC_003098.1	1867150	1867150	A	G	96.2	52	T	T	hexA	96.3	96	26	24	27	25
NC_003098.1	1867168	1867168	C	T	98	50	R	R	hexA	96.2	100	25	24	26	24
NC_003098.1	1867250	1867250	G	C	96.7	61	A	G	hexA	97	96.4	32	27	33	28
NC_003098.1	1867262	1867262	G	T	98.3	58	A	E	hexA	100	96.3	31	26	31	27
NC_003098.1	1867273	1867273	G	A	96.6	59	A	A	hexA	97.1	96	33	24	34	25
NC_003098.1	1867278	1867278	G	A	98.3	58	L	L	hexA	97	100	32	25	33	25
NC_003098.1	1867281	1867281	T	C	100	62	T	A	hexA	100	100	34	28	34	28
NC_003098.1	1867327	1867327	A	G	98.1	52	S	S	hexA	96.7	100	29	22	30	22
NC_003098.1	1867344	1867344	A	G	100	46	L	L	hexA	100	100	26	20	26	20
NC_003098.1	1867360	1867360	T	G	100	45	P	P	hexA	100	100	26	19	26	19
NC_003098.1	1867369	1867369	T	C	100	42	K	K	hexA	100	100	24	18	24	18
NC_003098.1	1867399	1867399	C	T	100	43	E	E	hexA	100	100	25	18	25	18
NC_003098.1	1867402	1867402	A	G	100	44	I	I	hexA	100	100	25	19	25	19
NC_003098.1	1867405	1867405	G	A	100	45	D	D	hexA	100	100	26	19	26	19
NC_003098.1	1867435	1867435	G	A	97.6	42	D	D	hexA	95.8	100	23	18	24	18
NC_003098.1	1867441	1867441	A	G	97.8	45	R	R	hexA	96.2	100	25	19	26	19
NC_003098.1	1867450	1867450	G	A	100	43	F	F	hexA	100	100	25	18	25	18
NC_003098.1	1867453	1867453	A	G	100	46	H	H	hexA	100	100	26	20	26	20
NC_003098.1	1867456	1867456	G	A	100	45	D	D	hexA	100	100	25	20	25	20
NC_003098.1	1867459	1867459	G	A	100	45	L	L	hexA	100	100	24	21	24	21
NC_003098.1	1867474	1867474	T	C	100	46	V	V	hexA	100	100	25	21	25	21
NC_003098.1	1867546	1867546	C	A	98.1	54	G	G	hexA	96.7	100	29	24	30	24
NC_003098.1	1867558	1867558	T	C	100	54	K	K	hexA	100	100	29	25	29	25
NC_003098.1	1867594	1867594	T	C	100	62	K	K	hexA	100	100	31	31	31	31
NC_003098.1	1867600	1867600	A	G	100	62	G	G	hexA	100	100	31	31	31	31
NC_003098.1	1867606	1867606	G	A	96.7	61	R	R	hexA	93.3	100	28	31	30	31
NC_003098.1	1867666	1867666	C	T	100	47	K	K	hexA	100	100	21	26	21	26
NC_003098.1	1867669	1867669	A	G	100	47	I	I	hexA	100	100	21	26	21	26
NC_003098.1	1867675	1867675	G	A	97.7	44	Y	Y	hexA	100	95.8	20	23	20	24
NC_003098.1	1867690	1867690	T	C	100	47	K	K	hexA	100	100	20	27	20	27
NC_003098.1	1867740	1867740	G	A	100	39	L	L	hexA	100	100	18	21	18	21
NC_003098.1	1867741	1867741	C	T	97.4	39	K	K	hexA	100	95.2	18	20	18	21
NC_003098.1	1867755	1867755	T	C	97.3	37	T	A	hexA	94.4	100	17	19	18	19
NC_003098.1	1867765	1867765	C	A	96.7	30	T	T	hexA	94.1	100	16	13	17	13
NC_003098.1	1867767	1867767	T	C	100	30	T	A	hexA	100	100	17	13	17	13
NC_003098.1	1867777	1867777	C	T	100	34	L	L	hexA	100	100	17	17	17	17
NC_003098.1	1867778	1867778	A	G	100	33	L	S	hexA	100	100	16	17	16	17
NC_003098.1	1867785	1867785	A	G	95.5	44	L	L	hexA	100	90.9	22	20	22	22
NC_003098.1	1867786	1867786	T	C	100	44	L	L	hexA	100	100	22	22	22	22
NC_003098.1	1867806	1867806	T	C	98.3	58	S	G	hexA	100	96.7	28	29	28	30
NC_003098.1	1867819	1867819	A	G	100	59	S	S	hexA	100	100	29	30	29	30
NC_003098.1	1867822	1867822	G	A	100	58	L	L	hexA	100	100	29	29	29	29
NC_003098.1	1867840	1867840	G	A	98.1	53	R	R	hexA	96.2	100	25	27	26	27
NC_003098.1	1867843	1867843	G	A	100	55	S	S	hexA	100	100	26	29	26	29
NC_003098.1	1867846	1867846	G	A	100	54	L	L	hexA	100	100	25	29	25	29
NC_003098.1	1867858	1867858	T	A	100	52	E	D	hexA	100	100	23	29	23	29
NC_003098.1	1867879	1867879	A	G	100	48	G	G	hexA	100	100	21	27	21	27
NC_003098.1	1867884	1867884	A	G	100	47	L	L	hexA	100	100	21	26	21	26
NC_003098.1	1867897	1867897	A	C	100	51	A	A	hexA	100	100	22	29	22	29
NC_003098.1	1867906	1867906	G	A	96.2	52	N	N	hexA	95.7	96.6	22	28	23	29
NC_003098.1	1867974	1867975	AA	GG	98	51	DL	DL	hexA	100	96.3	24	26	24	27
NC_003098.1	1867989	1867989	G	A	100	50	L	L	hexA	100	100	26	24	26	24
NC_003098.1	1868005	1868005	T	A	100	44	E	D	hexA	100	100	22	22	22	22
NC_003098.1	1868008	1868008	G	T	100	43	R	R	hexA	100	100	21	22	21	22
NC_003098.1	1868011	1868011	G	A	100	43	D	D	hexA	100	100	22	21	22	21
NC_003098.1	1868019	1868019	A	C	97.8	46	S	A	hexA	100	95.7	23	22	23	23
NC_003098.1	1868026	1868026	A	G	100	44	F	F	hexA	100	100	22	22	22	22
NC_003098.1	1868029	1868029	A	G	100	44	N	N	hexA	100	100	22	22	22	22
NC_003098.1	1868032	1868032	A	G	100	44	N	N	hexA	100	100	22	22	22	22
NC_003098.1	1868041	1868041	G	A	97.8	45	D	D	hexA	100	95.8	21	23	21	24
NC_003098.1	1868083	1868083	C	T	98.4	61	Q	Q	hexA	96.6	100	28	32	29	32
NC_003098.1	1868101	1868101	A	C	98.4	61	V	V	hexA	96.6	100	28	32	29	32
NC_003098.1	1868137	1868137	C	T	98.2	57	E	E	hexA	96.4	100	27	29	28	29
NC_003098.1	1868221	1868221	G	A	100	49	I	I	hexA	100	100	30	19	30	19
NC_003098.1	1868399	1868399	A	G	98.4	62	I	T	hexA	100	96.6	33	28	33	29
NC_003098.1	1868411	1868411	T	C	93.3	60				87.9	100	29	27	33	27
NC_003098.1	1868422	1868422	T	G	98.3	59				100	96	34	24	34	25
NC_003098.1	1868514	1868514	A	G	100	53	D	D	argR	100	100	22	31	22	31
NC_003098.1	1868581	1868581	A	G	98.3	60	V	A	argR	100	97.1	25	34	25	35
NC_003098.1	1868618	1868618	A	G	96.4	56	L	L	argR	100	94.1	22	32	22	34
NC_003098.1	1868637	1868637	G	A	100	53	T	T	argR	100	100	24	29	24	29
NC_003098.1	1868713	1868713	A	G	100	43	V	A	argR	100	100	19	24	19	24
NC_003098.1	1868793	1868793	C	T	100	24	T	T	argR	100	100	13	11	13	11
NC_003098.1	1868811	1868811	C	T	96.2	26	A	A	argR	91.7	100	11	14	12	14
Region from 1861442 to 1866116 was sequenced by Sanger method. Discrepancies are shown in boldface
